# Supplementary material for: A microbial consortium constructed with gut microbes of Chinese native chicken breeds protects chicks against Salmonella infection
Source: J Anim Sci Biotechnol. 2026 Jun 26;17:130. doi: 10.1186/s40104-026-01447-2 (PMC13307419; doi:10.1186/s40104-026-01447-2)
Supplement: Supplementary file 1 — Additional file 1: Table S1. Composition of different media. Table S2. Taxonomic affiliation of cultures (EzBiocloud database). Table S3. Candidates for novel species (NCBI database). Table S4. Inhibition zone diameters of isolates against three pathogenic bacteria. Table S5. Number of predicted genes encoding CAZymes in the six strains. Table S6. Predicted antimicrobial peptides in six strains. Table S7. Predicted secondary metabolite biosynthetic gene clusters in CMLH124 and CMLH125. Table S8. Composition and nutrient level of experimental diets. Table S9. Target gene primer sequence. [file 40104_2026_1447_MOESM1_ESM.xlsx]

## Sheet: Table S1
Table S1 Composition of different media
Component	Amount, L
MRS medium
Proteose peptone	10 g
Beef extract powder	5 g
Yeast extract	4 g
Glucose	20 g
K2HPO4	2 g
Triammonium citrate	2 g
CH3COONa	5 g
MgSO4	0.2 g
MnSO4	0.05 g
Agar	15 g
Twain 80	1 g
pH	6.2 ± 0.2
LB medium
Proteose peptone	10 g
Beef extract powder	3 g
Lactose	5 g
Bromothymol blue	0.024 g
pH	7.0 ± 0.2
GAM medium
Peptone	10 g
Soya peptone	3 g
Yeast extract	5 g
Beef extract powder	2.2 g
Digestive serum powder	13.5 g
Beef liver extract powder	1.2 g
Glucose	3 g
KH2PO4	2.5 g
NaCl	3 g
Soluble starch	5 g
L-cysteine	0.3 g
Sodium thioglycolate	0.3 g
pH	7.3 ± 0.1

## Sheet: Table S2
Table S2 Taxonomic affiliation of cultures ( EzBiocloud database )
Sample No.	Isolate ID	Taxonomy	Phylum	Class	Order	Family	Genus	Species	Strains	Identity, %	Culture	Oxygen tolerance	Date	Breed
CMLH101	R22.1	Bacteria;Firmicutes;Bacilli;Bacillales;Bacillaceae;Bacillus	Firmicutes	Bacilli	Bacillales	Bacillaceae	Bacillus	Bacillus altitudinis	41KF2b	99.32	LB	facultative anaerobe	202303	Wenchang chicken
CMLH102	A1	Bacteria;Firmicutes;Bacilli;Lactobacillales;Lactobacillaceae;Ligilactobacillus	Firmicutes	Bacilli	Lactobacillales	Lactobacillaceae	Ligilactobacillus	Ligilactobacillus salivarius	BCRC 14759	99.9	MRS	facultative anaerobe	202303	Wenchang chicken
CMLH103	B	Bacteria;Firmicutes;Bacilli;Bacillales;Bacillaceae;Bacillus	Firmicutes	Bacilli	Bacillales	Bacillaceae	Bacillus	Bacillus siamensis	KCTC 13613	99.9	GAM	facultative anaerobe	202303	Danzhou chicken
CMLH104	B1	Bacteria;Firmicutes;Bacilli;Lactobacillales;Lactobacillaceae;Limosilactobacillus;Limosilactobacillus reuteri	Firmicutes	Bacilli	Lactobacillales	Lactobacillaceae	Limosilactobacillus	Limosilactobacillus reuteri subsp. kinnaridis	AP3	99.8	GAM	facultative anaerobe	202302	Wenchang chicken
CMLH105	D1	Bacteria;Firmicutes;Bacilli;Lactobacillales;Enterococcaceae;Enterococcus	Firmicutes	Bacilli	Lactobacillales	Enterococcaceae	Enterococcus	Enterococcus gallinarum	NBRC 100675	99.9	GAM	facultative anaerobe	202302	Danzhou chicken
CMLH106	W111	Bacteria;Firmicutes;Bacilli;Lactobacillales;Lactobacillaceae;Lactobacillus	Firmicutes	Bacilli	Lactobacillales	Lactobacillaceae	Lactobacillus	Lactobacillus johnsonii	ATCC 33323	99.74	GAM	facultative anaerobe	202302	Wenchang chicken
CMLH107	d103	Bacteria;Firmicutes;Bacilli;Lactobacillales;Lactobacillaceae;Limosilactobacillus	Firmicutes	Bacilli	Lactobacillales	Lactobacillaceae	Limosilactobacillus	Limosilactobacillus ingluviei	DSM 15946	96.25	GAM	facultative anaerobe	202303	Wenchang chicken
CMLH108	d104	Bacteria;Firmicutes;Bacilli;Lactobacillales;Streptococcaceae;Streptococcus	Firmicutes	Bacilli	Lactobacillales	Streptococcaceae	Streptococcus	Streptococcus alactolyticus	ATCC 43077	97.47	GAM	facultative anaerobe	202302	Danzhou chicken
CMLH109	W112	Bacteria;Firmicutes;Bacilli;Lactobacillales;Lactobacillaceae;Lactobacillus	Firmicutes	Bacilli	Lactobacillales	Lactobacillaceae	Lactobacillus	Lactobacillus crispatus	DSM 20584	98.73	GAM	facultative anaerobe	202302	Danzhou chicken
CMLH110	W150	Bacteria;Firmicutes;Bacilli;Lactobacillales;Lactobacillaceae;Lactobacillus	Firmicutes	Bacilli	Lactobacillales	Lactobacillaceae	Lactobacillus	Lactobacillus gallinarum	JCM 2011	98.96	GAM	facultative anaerobe	202303	Wenchang chicken
CMLH111	d110	Bacteria;Firmicutes;Bacilli;Lactobacillales;Streptococcaceae;Streptococcus	Firmicutes	Bacilli	Lactobacillales	Streptococcaceae	Streptococcus	Streptococcus alactolyticus	ATCC 43077	100	GAM	facultative anaerobe	202302	Wenchang chicken
CMLH112	R75	Bacteria;Firmicutes;Bacilli;Lactobacillales;Lactobacillaceae;Ligilactobacillus	Firmicutes	Bacilli	Lactobacillales	Lactobacillaceae	Ligilactobacillus	Ligilactobacillus salivarius	BCRC 14759	98.93	MRS	facultative anaerobe	202303	Wenchang chicken
CMLH113	d112	Bacteria;Firmicutes;Bacilli;Lactobacillales;Enterococcaceae;Enterococcus	Firmicutes	Bacilli	Lactobacillales	Enterococcaceae	Enterococcus	Enterococcus lactis	BT159	94.88	GAM	facultative anaerobe	202303	Danzhou chicken
CMLH114	d113	Bacteria;Firmicutes;Bacilli;Lactobacillales;Enterococcaceae;Enterococcus	Firmicutes	Bacilli	Lactobacillales	Enterococcaceae	Enterococcus	Enterococcus lactis	BT159	98.21	GAM	facultative anaerobe	202303	Danzhou chicken
CMLH115	d114	Bacteria;Firmicutes;Bacilli;Lactobacillales;Lactobacillaceae;Pediococcus	Firmicutes	Bacilli	Lactobacillales	Lactobacillaceae	Pediococcus	Pediococcus acidilactici	DSM 20284	96.47	GAM	facultative anaerobe	202302	Wenchang chicken
CMLH116	d115	Bacteria;Firmicutes;Bacilli;Lactobacillales;Streptococcaceae;Streptococcus	Firmicutes	Bacilli	Lactobacillales	Streptococcaceae	Streptococcus	Streptococcus alactolyticus	ATCC 43077	96.24	GAM	facultative anaerobe	202302	Wenchang chicken
CMLH117	d116	Bacteria;Firmicutes;Bacilli;Lactobacillales;Lactobacillaceae;Pediococcus	Firmicutes	Bacilli	Lactobacillales	Lactobacillaceae	Pediococcus	Pediococcus acidilactici	DSM 20284	96.57	GAM	facultative anaerobe	202302	Wenchang chicken
CMLH118	d117	Bacteria;Firmicutes;Bacilli;Lactobacillales;Enterococcaceae;Enterococcus	Firmicutes	Bacilli	Lactobacillales	Enterococcaceae	Enterococcus	Enterococcus lactis	BT159	97.23	GAM	facultative anaerobe	202303	Wenchang chicken
CMLH119	d118	Bacteria;Firmicutes;Bacilli;Lactobacillales;Lactobacillaceae;Pediococcus	Firmicutes	Bacilli	Lactobacillales	Lactobacillaceae	Pediococcus	Pediococcus acidilactici	DSM 20284	96.54	GAM	facultative anaerobe	202302	Wenchang chicken
CMLH120	d120	Bacteria;Firmicutes;Bacilli;Lactobacillales;Enterococcaceae;Enterococcus	Firmicutes	Bacilli	Lactobacillales	Enterococcaceae	Enterococcus	Enterococcus lactis	BT159	95.79	GAM	facultative anaerobe	202303	Danzhou chicken
CMLH121	d121	Bacteria;Firmicutes;Bacilli;Lactobacillales;Enterococcaceae;Enterococcus;Enterococcus saccharolyticus	Firmicutes	Bacilli	Lactobacillales	Enterococcaceae	Enterococcus	Enterococcus saccharolyticus subsp. saccharolyticus	ATCC 43076	99.84	GAM	facultative anaerobe	202302	Danzhou chicken
CMLH122	d122	Bacteria;Firmicutes;Bacilli;Bacillales;Bacillaceae;Bacillus	Firmicutes	Bacilli	Bacillales	Bacillaceae	Bacillus	Bacillus paralicheniformis	KJ-16	100	GAM	facultative anaerobe	202303	Danzhou chicken
CMLH123	d125	Bacteria;Firmicutes;Bacilli;Lactobacillales;Enterococcaceae;Enterococcus	Firmicutes	Bacilli	Lactobacillales	Enterococcaceae	Enterococcus	Enterococcus lactis	BT159	95.99	GAM	facultative anaerobe	202302	Danzhou chicken
CMLH124	J13	Bacteria;Firmicutes;Bacilli;Bacillales;Bacillaceae;Bacillus	Firmicutes	Bacilli	Bacillales	Bacillaceae	Bacillus	Bacillus cabrialesii	TE3	99.9	GAM	obligate aerobe	202302	Danzhou chicken
CMLH125	D14	Bacteria;Firmicutes;Bacilli;Bacillales;Bacillaceae;Bacillus	Firmicutes	Bacilli	Bacillales	Bacillaceae	Bacillus	Bacillus velezensis	KCTC 13613	99.9	GAM	facultative anaerobe	202303	Danzhou chicken
CMLH126	d130	Bacteria;Firmicutes;Bacilli;Bacillales;Bacillaceae;Bacillus	Firmicutes	Bacilli	Bacillales	Bacillaceae	Bacillus	Bacillus siamensis	KCTC 13613	97.18	GAM	facultative anaerobe	202302	Danzhou chicken
CMLH127	d131	Bacteria;Firmicutes;Bacilli;Lactobacillales;Enterococcaceae;Enterococcus	Firmicutes	Bacilli	Lactobacillales	Enterococcaceae	Enterococcus	Enterococcus lactis	BT159	97.04	GAM	facultative anaerobe	202302	Wenchang chicken
CMLH128	d132	Bacteria;Firmicutes;Bacilli;Lactobacillales;Streptococcaceae;Streptococcus	Firmicutes	Bacilli	Lactobacillales	Streptococcaceae	Streptococcus	Streptococcus alactolyticus	ATCC 43077	96.01	GAM	facultative anaerobe	202302	Danzhou chicken
CMLH129	WY	Bacteria;Firmicutes;Bacilli;Bacillales;Bacillaceae;Bacillus	Firmicutes	Bacilli	Bacillales	Bacillaceae	Bacillus	Bacillus siamensis	KCTC 13613	99.66	LB	facultative anaerobe	202303	Danzhou chicken
CMLH130	d134	Bacteria;Firmicutes;Bacilli;Lactobacillales;Streptococcaceae;Streptococcus	Firmicutes	Bacilli	Lactobacillales	Streptococcaceae	Streptococcus	Streptococcus alactolyticus	ATCC 43077	96.77	GAM	facultative anaerobe	202302	Wenchang chicken
CMLH131	d135	Bacteria;Firmicutes;Bacilli;Lactobacillales;Lactobacillaceae;Ligilactobacillus	Firmicutes	Bacilli	Lactobacillales	Lactobacillaceae	Ligilactobacillus	Ligilactobacillus salivarius	BCRC 14759	96.7	GAM	facultative anaerobe	202303	Danzhou chicken
CMLH132	d136	Bacteria;Firmicutes;Bacilli;Lactobacillales;Enterococcaceae;Enterococcus	Firmicutes	Bacilli	Lactobacillales	Enterococcaceae	Enterococcus	Enterococcus lactis	BT159	94.35	GAM	facultative anaerobe	202302	Danzhou chicken
CMLH133	d137	Bacteria;Firmicutes;Bacilli;Lactobacillales;Enterococcaceae;Enterococcus	Firmicutes	Bacilli	Lactobacillales	Enterococcaceae	Enterococcus	Enterococcus faecium	LMG 11423	99.86	GAM	facultative anaerobe	202302	Danzhou chicken
CMLH134	d139	Bacteria;Firmicutes;Bacilli;Lactobacillales;Enterococcaceae;Enterococcus	Firmicutes	Bacilli	Lactobacillales	Enterococcaceae	Enterococcus	Enterococcus lactis	BT159	97.23	GAM	facultative anaerobe	202302	Wenchang chicken
CMLH135	D13	Bacteria;Firmicutes;Bacilli;Lactobacillales;Enterococcaceae;Enterococcus	Firmicutes	Bacilli	Lactobacillales	Enterococcaceae	Enterococcus	Enterococcus gallinarum	NBRC 100675	99.7	GAM	facultative anaerobe	202303	Danzhou chicken
CMLH136	d140	Bacteria;Firmicutes;Bacilli;Lactobacillales;Enterococcaceae;Enterococcus	Firmicutes	Bacilli	Lactobacillales	Enterococcaceae	Enterococcus	Enterococcus hirae	ATCC 9790	96.11	GAM	facultative anaerobe	202303	Danzhou chicken
CMLH137	d142	Bacteria;Firmicutes;Bacilli;Lactobacillales;Enterococcaceae;Enterococcus	Firmicutes	Bacilli	Lactobacillales	Enterococcaceae	Enterococcus	Enterococcus lactis	BT159	97.94	GAM	facultative anaerobe	202302	Danzhou chicken
CMLH138	d148	Bacteria;Firmicutes;Bacilli;Lactobacillales;Lactobacillaceae;Pediococcus	Firmicutes	Bacilli	Lactobacillales	Lactobacillaceae	Pediococcus	Pediococcus acidilactici	DSM 20284	100	GAM	facultative anaerobe	202302	Wenchang chicken
CMLH139	d149	Bacteria;Firmicutes;Bacilli;Lactobacillales;Lactobacillaceae;Pediococcus	Firmicutes	Bacilli	Lactobacillales	Lactobacillaceae	Pediococcus	Pediococcus acidilactici	DSM 20284	97.78	GAM	facultative anaerobe	202302	Wenchang chicken
CMLH140	D15	Bacteria;Firmicutes;Bacilli;Lactobacillales;Enterococcaceae;Enterococcus	Firmicutes	Bacilli	Lactobacillales	Enterococcaceae	Enterococcus	Enterococcus gallinarum	NBRC 100675	99.12	GAM	facultative anaerobe	202302	Danzhou chicken
CMLH141	d151	Bacteria;Firmicutes;Bacilli;Lactobacillales;Enterococcaceae;Enterococcus	Firmicutes	Bacilli	Lactobacillales	Enterococcaceae	Enterococcus	Enterococcus lactis	BT159	97.75	GAM	facultative anaerobe	202302	Danzhou chicken
CMLH142	d155	Bacteria;Firmicutes;Bacilli;Lactobacillales;Lactobacillaceae;Pediococcus	Firmicutes	Bacilli	Lactobacillales	Lactobacillaceae	Pediococcus	Pediococcus acidilactici	DSM 20284	95.66	GAM	facultative anaerobe	202302	Wenchang chicken
CMLH143	d156	Bacteria;Firmicutes;Bacilli;Lactobacillales;Lactobacillaceae;Pediococcus	Firmicutes	Bacilli	Lactobacillales	Lactobacillaceae	Pediococcus	Pediococcus acidilactici	DSM 20284	95.37	GAM	facultative anaerobe	202302	Wenchang chicken
CMLH144	d157	Bacteria;Firmicutes;Bacilli;Lactobacillales;Lactobacillaceae;Pediococcus	Firmicutes	Bacilli	Lactobacillales	Lactobacillaceae	Pediococcus	Pediococcus acidilactici	DSM 20284	96.72	GAM	facultative anaerobe	202302	Wenchang chicken
CMLH145	d163	Bacteria;Firmicutes;Bacilli;Lactobacillales;Lactobacillaceae;Pediococcus	Firmicutes	Bacilli	Lactobacillales	Lactobacillaceae	Pediococcus	Pediococcus acidilactici	DSM 20284	96.34	GAM	facultative anaerobe	202302	Wenchang chicken
CMLH146	d165	Bacteria;Firmicutes;Bacilli;Lactobacillales;Lactobacillaceae;Pediococcus	Firmicutes	Bacilli	Lactobacillales	Lactobacillaceae	Pediococcus	Pediococcus acidilactici	DSM 20284	96.21	GAM	facultative anaerobe	202303	Wenchang chicken
CMLH147	D2	Bacteria;Firmicutes;Bacilli;Lactobacillales;Enterococcaceae;Enterococcus	Firmicutes	Bacilli	Lactobacillales	Enterococcaceae	Enterococcus	Enterococcus gallinarum	NBRC 100675	99.89	GAM	facultative anaerobe	202302	Danzhou chicken
CMLH148	D3	Bacteria;Firmicutes;Bacilli;Lactobacillales;Enterococcaceae;Enterococcus	Firmicutes	Bacilli	Lactobacillales	Enterococcaceae	Enterococcus	Enterococcus gallinarum	NBRC 100675	99.9	GAM	facultative anaerobe	202302	Danzhou chicken
CMLH149	D8	Bacteria;Firmicutes;Bacilli;Lactobacillales;Enterococcaceae;Enterococcus	Firmicutes	Bacilli	Lactobacillales	Enterococcaceae	Enterococcus	Enterococcus gallinarum	NBRC 100675	99.55	GAM	facultative anaerobe	202302	Danzhou chicken
CMLH150	G1	Bacteria;Proteobacteria;Gammaproteobacteria;Enterobacterales;Enterobacteriaceae;Escherichia	Proteobacteria	Gammaproteobacteria	Enterobacterales	Enterobacteriaceae	Escherichia	Shigella sonnei	CECT 4887	99.58	GAM	facultative anaerobe	202303	Danzhou chicken
CMLH151	G10	Bacteria;Proteobacteria;Gammaproteobacteria;Enterobacterales;Enterobacteriaceae;Escherichia	Proteobacteria	Gammaproteobacteria	Enterobacterales	Enterobacteriaceae	Escherichia	Shigella boydii	GTC 779	99.77	GAM	obligate aerobe	202303	Danzhou chicken
CMLH152	G15	Bacteria;Proteobacteria;Betaproteobacteria;Burkholderiales;Burkholderiaceae;Burkholderia	Proteobacteria	Betaproteobacteria	Burkholderiales	Burkholderiaceae	Burkholderia	Burkholderia ambifaria	AMMD	99.72	GAM	obligate aerobe	202302	Danzhou chicken
CMLH153	G2	Bacteria;Firmicutes;Bacilli;Lactobacillales;Enterococcaceae;Enterococcus	Firmicutes	Bacilli	Lactobacillales	Enterococcaceae	Enterococcus	Enterococcus hirae	ATCC 9790	99.89	GAM	facultative anaerobe	202303	Danzhou chicken
CMLH154	G5	Bacteria;Firmicutes;Bacilli;Lactobacillales;Enterococcaceae;Enterococcus	Firmicutes	Bacilli	Lactobacillales	Enterococcaceae	Enterococcus	Enterococcus durans	NBRC 100479	99.89	GAM	facultative anaerobe	202302	Danzhou chicken
CMLH155	G6	Bacteria;Firmicutes;Bacilli;Lactobacillales;Enterococcaceae;Enterococcus	Firmicutes	Bacilli	Lactobacillales	Enterococcaceae	Enterococcus	Enterococcus hirae	ATCC 9790	99.89	GAM	facultative anaerobe	202303	Danzhou chicken
CMLH156	G7	Bacteria;Firmicutes;Bacilli;Lactobacillales;Enterococcaceae;Enterococcus	Firmicutes	Bacilli	Lactobacillales	Enterococcaceae	Enterococcus	Enterococcus hirae	ATCC 9790	99.89	GAM	facultative anaerobe	202303	Danzhou chicken
CMLH157	G8	Bacteria;Firmicutes;Bacilli;Lactobacillales;Enterococcaceae;Enterococcus	Firmicutes	Bacilli	Lactobacillales	Enterococcaceae	Enterococcus	Enterococcus hirae	ATCC 9790	99.89	GAM	facultative anaerobe	202303	Danzhou chicken
CMLH158	R100	Bacteria;Firmicutes;Bacilli;Lactobacillales;Lactobacillaceae;Lactobacillus	Firmicutes	Bacilli	Lactobacillales	Lactobacillaceae	Lactobacillus	Lactobacillus gasseri	ATCC 33323	99.77	MRS	facultative anaerobe	202303	Wenchang chicken
CMLH159	J	Bacteria;Firmicutes;Bacilli;Bacillales;Bacillaceae;Bacillus	Firmicutes	Bacilli	Bacillales	Bacillaceae	Bacillus	Bacillus siamensis	KCTC 13613	99.9	GAM	facultative anaerobe	202303	Danzhou chicken
CMLH160	J12	Bacteria;Firmicutes;Bacilli;Bacillales;Bacillaceae;Bacillus	Firmicutes	Bacilli	Bacillales	Bacillaceae	Bacillus	Bacillus siamensis	KCTC 13613	99.9	GAM	facultative anaerobe	202303	Danzhou chicken
CMLH161	d127	Bacteria;Firmicutes;Bacilli;Lactobacillales;Enterococcaceae;Enterococcus	Firmicutes	Bacilli	Lactobacillales	Enterococcaceae	Enterococcus	Enterococcus olivae	IGG16.11	97.03	GAM	facultative anaerobe	202302	Danzhou chicken
CMLH162	J14	Bacteria;Firmicutes;Bacilli;Lactobacillales;Enterococcaceae;Enterococcus	Firmicutes	Bacilli	Lactobacillales	Enterococcaceae	Bacillus	Bacillus cabrialesii	TE3	99.52	GAM	obligate aerobe	202302	Danzhou chicken
CMLH163	J16	Bacteria;Firmicutes;Bacilli;Bacillales;Bacillaceae;Bacillus	Firmicutes	Bacilli	Bacillales	Bacillaceae	Bacillus	Bacillus cabrialesii	TE3	98.8	GAM	obligate aerobe	202302	Danzhou chicken
CMLH164	J17	Bacteria;Firmicutes;Bacilli;Bacillales;Bacillaceae;Bacillus	Firmicutes	Bacilli	Bacillales	Bacillaceae	Bacillus	Bacillus siamensis	KCTC 13613	99.08	GAM	facultative anaerobe	202303	Danzhou chicken
CMLH165	H	Bacteria;Actinobacteria;Actinomycetia;Micrococcales;Micrococcaceae;Micrococcus	Actinobacteria	Actinomycetia	Micrococcales	Micrococcaceae	Micrococcus	Micrococcus luteus	NCTC 2665	99.49	GAM	facultative anaerobe	202302	Danzhou chicken
CMLH166	R102	Bacteria;Firmicutes;Bacilli;Lactobacillales;Lactobacillaceae;Limosilactobacillus;Limosilactobacillus reuteri	Firmicutes	Bacilli	Lactobacillales	Lactobacillaceae	Limosilactobacillus	Limosilactobacillus reuteri subsp. kinnaridis	AP3	99.78	MRS	facultative anaerobe	202302	Wenchang chicken
CMLH167	R111	Bacteria;Firmicutes;Bacilli;Lactobacillales;Lactobacillaceae;Lactobacillus	Firmicutes	Bacilli	Lactobacillales	Lactobacillaceae	Lactobacillus	Lactobacillus crispatus	DSM 20584	99.53	MRS	facultative anaerobe	202302	Wenchang chicken
CMLH168	R114	Bacteria;Firmicutes;Bacilli;Lactobacillales;Lactobacillaceae;Ligilactobacillus	Firmicutes	Bacilli	Lactobacillales	Lactobacillaceae	Ligilactobacillus	Ligilactobacillus salivarius	BCRC 14759	98.87	MRS	facultative anaerobe	202303	Wenchang chicken
CMLH169	R117	Bacteria;Firmicutes;Bacilli;Lactobacillales;Lactobacillaceae;Limosilactobacillus;Limosilactobacillus reuteri	Firmicutes	Bacilli	Lactobacillales	Lactobacillaceae	Limosilactobacillus	Limosilactobacillus reuteri subsp. kinnaridis	AP3	99.38	MRS	facultative anaerobe	202302	Wenchang chicken
CMLH170	R123	Bacteria;Firmicutes;Bacilli;Lactobacillales;Lactobacillaceae;Ligilactobacillus	Firmicutes	Bacilli	Lactobacillales	Lactobacillaceae	Ligilactobacillus	Ligilactobacillus agilis	DSM 20509	99.08	MRS	facultative anaerobe	202303	Wenchang chicken
CMLH171	R125	Bacteria;Firmicutes;Bacilli;Lactobacillales;Lactobacillaceae;Ligilactobacillus	Firmicutes	Bacilli	Lactobacillales	Lactobacillaceae	Ligilactobacillus	Ligilactobacillus salivarius	BCRC 14759	99.07	MRS	facultative anaerobe	202302	Wenchang chicken
CMLH172	R130	Bacteria;Firmicutes;Bacilli;Lactobacillales;Lactobacillaceae;Lactobacillus	Firmicutes	Bacilli	Lactobacillales	Lactobacillaceae	Lactobacillus	Lactobacillus kitasatonis	JCM 1039	99.9	MRS	facultative anaerobe	202303	Wenchang chicken
CMLH173	R136	Bacteria;Firmicutes;Bacilli;Lactobacillales;Lactobacillaceae;Lactobacillus	Firmicutes	Bacilli	Lactobacillales	Lactobacillaceae	Lactobacillus	Lactobacillus crispatus	DSM 20584	99.69	MRS	facultative anaerobe	202303	Danzhou chicken
CMLH174	R139	Bacteria;Firmicutes;Bacilli;Lactobacillales;Lactobacillaceae;Ligilactobacillus	Firmicutes	Bacilli	Lactobacillales	Lactobacillaceae	Ligilactobacillus	Ligilactobacillus salivarius	BCRC 14759	98.03	MRS	facultative anaerobe	202303	Danzhou chicken
CMLH175	R143	Bacteria;Firmicutes;Bacilli;Lactobacillales;Lactobacillaceae;Lactobacillus	Firmicutes	Bacilli	Lactobacillales	Lactobacillaceae	Lactobacillus	Lactobacillus kitasatonis	JCM 1039	98.5	MRS	facultative anaerobe	202303	Wenchang chicken
CMLH176	R149	Bacteria;Firmicutes;Bacilli;Lactobacillales;Lactobacillaceae;Lactobacillus	Firmicutes	Bacilli	Lactobacillales	Lactobacillaceae	Lactobacillus	Lactobacillus gasseri	ATCC 33323	95.04	MRS	facultative anaerobe	202303	Wenchang chicken
CMLH177	R152	Bacteria;Firmicutes;Bacilli;Lactobacillales;Lactobacillaceae;Ligilactobacillus	Firmicutes	Bacilli	Lactobacillales	Lactobacillaceae	Ligilactobacillus	Ligilactobacillus saerimneri	DSM 16049	99.38	MRS	facultative anaerobe	202303	Wenchang chicken
CMLH178	R17	Bacteria;Firmicutes;Bacilli;Lactobacillales;Lactobacillaceae;Lactobacillus	Firmicutes	Bacilli	Lactobacillales	Lactobacillaceae	Lactobacillus	Lactobacillus johnsonii	ATCC 33200	99.78	MRS	facultative anaerobe	202303	Wenchang chicken
CMLH179	R18	Bacteria;Firmicutes;Bacilli;Lactobacillales;Lactobacillaceae;Limosilactobacillus;Limosilactobacillus reuteri	Firmicutes	Bacilli	Lactobacillales	Lactobacillaceae	Limosilactobacillus	Limosilactobacillus reuteri subsp. kinnaridis	AP3	100	MRS	facultative anaerobe	202302	Wenchang chicken
CMLH180	R21	Bacteria;Firmicutes;Bacilli;Lactobacillales;Lactobacillaceae;Lactobacillus	Firmicutes	Bacilli	Lactobacillales	Lactobacillaceae	Lactobacillus	Lactobacillus johnsonii	ATCC 33200	99.78	MRS	facultative anaerobe	202303	Wenchang chicken
CMLH181	R22	Bacteria;Firmicutes;Bacilli;Bacillales;Bacillaceae;Bacillus	Firmicutes	Bacilli	Bacillales	Bacillaceae	Bacillus	Bacillus velezensis	CR-502	98.93	LB	facultative anaerobe	202303	Danzhou chicken
CMLH182	R36	Bacteria;Firmicutes;Bacilli;Lactobacillales;Lactobacillaceae;Lactobacillus	Firmicutes	Bacilli	Lactobacillales	Lactobacillaceae	Lactobacillus	Lactobacillus kitasatonis	JCM 1039	100	MRS	facultative anaerobe	202302	Wenchang chicken
CMLH183	R37	Bacteria;Firmicutes;Bacilli;Lactobacillales;Lactobacillaceae;Ligilactobacillus	Firmicutes	Bacilli	Lactobacillales	Lactobacillaceae	Ligilactobacillus	Ligilactobacillus salivarius	BCRC 14759	99.79	MRS	facultative anaerobe	202303	Wenchang chicken
CMLH184	R39	Bacteria;Proteobacteria;Betaproteobacteria;Burkholderiales;Burkholderiaceae;Burkholderia	Proteobacteria	Betaproteobacteria	Burkholderiales	Burkholderiaceae	Burkholderia	Burkholderia seminalis	R-24196	99.15	GAM	obligate aerobe	202302	Danzhou chicken
CMLH185	R47	Bacteria;Firmicutes;Bacilli;Lactobacillales;Lactobacillaceae;Lactobacillus	Firmicutes	Bacilli	Lactobacillales	Lactobacillaceae	Lactobacillus	Lactobacillus crispatus	DSM 20584	100	MRS	facultative anaerobe	202303	Wenchang chicken
CMLH186	R48	Bacteria;Firmicutes;Bacilli;Lactobacillales;Lactobacillaceae;Ligilactobacillus	Firmicutes	Bacilli	Lactobacillales	Lactobacillaceae	Ligilactobacillus	Ligilactobacillus agilis	DSM 20509	99.89	MRS	facultative anaerobe	202303	Wenchang chicken
CMLH187	R50	Bacteria;Firmicutes;Bacilli;Lactobacillales;Lactobacillaceae;Ligilactobacillus	Firmicutes	Bacilli	Lactobacillales	Lactobacillaceae	Ligilactobacillus	Ligilactobacillus salivarius	BCRC 14759	99.78	MRS	facultative anaerobe	202303	Wenchang chicken
CMLH188	R53	Bacteria;Firmicutes;Bacilli;Lactobacillales;Lactobacillaceae;Ligilactobacillus	Firmicutes	Bacilli	Lactobacillales	Lactobacillaceae	Ligilactobacillus	Ligilactobacillus salivarius	BCRC 14759	83.88	MRS	facultative anaerobe	202303	Wenchang chicken
CMLH189	R55	Bacteria;Firmicutes;Bacilli;Lactobacillales;Lactobacillaceae;Ligilactobacillus	Firmicutes	Bacilli	Lactobacillales	Lactobacillaceae	Ligilactobacillus	Ligilactobacillus salivarius	BCRC 14759	99.78	MRS	facultative anaerobe	202303	Wenchang chicken
CMLH190	R61	Bacteria;Firmicutes;Bacilli;Lactobacillales;Lactobacillaceae;Ligilactobacillus	Firmicutes	Bacilli	Lactobacillales	Lactobacillaceae	Ligilactobacillus	Ligilactobacillus agilis	DSM 20509	99.3	MRS	facultative anaerobe	202302	Wenchang chicken
CMLH191	R62	Bacteria;Firmicutes;Bacilli;Lactobacillales;Lactobacillaceae;Ligilactobacillus	Firmicutes	Bacilli	Lactobacillales	Lactobacillaceae	Ligilactobacillus	Ligilactobacillus agilis	DSM 20509	100	MRS	facultative anaerobe	202303	Danzhou chicken
CMLH192	R65	Bacteria;Firmicutes;Bacilli;Lactobacillales;Lactobacillaceae;Ligilactobacillus	Firmicutes	Bacilli	Lactobacillales	Lactobacillaceae	Ligilactobacillus	Ligilactobacillus salivarius	BCRC 14759	99.46	MRS	facultative anaerobe	202303	Wenchang chicken
CMLH193	R7	Bacteria;Firmicutes;Bacilli;Lactobacillales;Lactobacillaceae;Limosilactobacillus;Limosilactobacillus reuteri	Firmicutes	Bacilli	Lactobacillales	Lactobacillaceae	Limosilactobacillus	Limosilactobacillus reuteri subsp. kinnaridis	AP3	100	MRS	facultative anaerobe	202302	Wenchang chicken
CMLH194	R72	Bacteria;Firmicutes;Bacilli;Lactobacillales;Lactobacillaceae;Lactobacillus	Firmicutes	Bacilli	Lactobacillales	Lactobacillaceae	Lactobacillus	Lactobacillus kitasatonis	JCM 1039	99.47	MRS	facultative anaerobe	202303	Wenchang chicken
CMLH195	d111	Bacteria;Firmicutes;Bacilli;Lactobacillales;Enterococcaceae;Enterococcus	Firmicutes	Bacilli	Lactobacillales	Enterococcaceae	Enterococcus	Enterococcus lactis	BT159	96.68	GAM	facultative anaerobe	202302	Danzhou chicken
CMLH196	R80	Bacteria;Firmicutes;Bacilli;Lactobacillales;Lactobacillaceae;Lactobacillus	Firmicutes	Bacilli	Lactobacillales	Lactobacillaceae	Lactobacillus	Lactobacillus gasseri	ATCC 33323	99.77	MRS	facultative anaerobe	202303	Wenchang chicken
CMLH197	R83	Bacteria;Firmicutes;Bacilli;Lactobacillales;Lactobacillaceae;Limosilactobacillus;Limosilactobacillus reuteri	Firmicutes	Bacilli	Lactobacillales	Lactobacillaceae	Limosilactobacillus	Limosilactobacillus reuteri subsp. kinnaridis	AP3	99.9	MRS	facultative anaerobe	202302	Wenchang chicken
CMLH198	R87	Bacteria;Firmicutes;Bacilli;Lactobacillales;Lactobacillaceae;Limosilactobacillus;Limosilactobacillus reuteri	Firmicutes	Bacilli	Lactobacillales	Lactobacillaceae	Limosilactobacillus	Limosilactobacillus reuteri subsp. kinnaridis	AP3	99.89	MRS	facultative anaerobe	202302	Wenchang chicken
CMLH199	R89	Bacteria;Firmicutes;Bacilli;Lactobacillales;Lactobacillaceae;Lactobacillus	Firmicutes	Bacilli	Lactobacillales	Lactobacillaceae	Lactobacillus	Lactobacillus crispatus	DSM 20584	99.88	MRS	facultative anaerobe	202303	Wenchang chicken
CMLH200	R96	Bacteria;Firmicutes;Bacilli;Lactobacillales;Lactobacillaceae;Ligilactobacillus	Firmicutes	Bacilli	Lactobacillales	Lactobacillaceae	Ligilactobacillus	Ligilactobacillus salivarius	BCRC 14759	100	MRS	facultative anaerobe	202303	Wenchang chicken
CMLH201	w	Bacteria;Firmicutes;Bacilli;Bacillales;Bacillaceae;Bacillus	Firmicutes	Bacilli	Bacillales	Bacillaceae	Bacillus	Bacillus siamensis	KCTC 13613	98.28	GAM	facultative anaerobe	202303	Danzhou chicken
CMLH202	W	Bacteria;Proteobacteria;Gammaproteobacteria;Enterobacterales;Enterobacteriaceae;Enterobacter;Enterobacter hormaechei	Proteobacteria	Gammaproteobacteria	Enterobacterales	Enterobacteriaceae	Enterobacter	Enterobacter hormaechei subsp. xiangfangensis	LMG 27195	99.89	GAM	facultative anaerobe	202302	Danzhou chicken
CMLH203	W100	Bacteria;Firmicutes;Bacilli;Lactobacillales;Lactobacillaceae;Lactobacillus	Firmicutes	Bacilli	Lactobacillales	Lactobacillaceae	Lactobacillus	Lactobacillus crispatus	DSM 20584	100	GAM	facultative anaerobe	202303	Wenchang chicken
CMLH204	W101	Bacteria;Firmicutes;Bacilli;Lactobacillales;Lactobacillaceae;Lactobacillus	Firmicutes	Bacilli	Lactobacillales	Lactobacillaceae	Lactobacillus	Lactobacillus crispatus	DSM 20584	100	GAM	facultative anaerobe	202303	Wenchang chicken
CMLH205	W102	Bacteria;Firmicutes;Bacilli;Lactobacillales;Lactobacillaceae;Lactobacillus	Firmicutes	Bacilli	Lactobacillales	Lactobacillaceae	Lactobacillus	Lactobacillus crispatus	DSM 20584	99.87	GAM	facultative anaerobe	202303	Wenchang chicken
CMLH206	W103	Bacteria;Firmicutes;Bacilli;Lactobacillales;Lactobacillaceae;Lactobacillus	Firmicutes	Bacilli	Lactobacillales	Lactobacillaceae	Lactobacillus	Lactobacillus gasseri	ATCC 33323	99.6	GAM	facultative anaerobe	202303	Wenchang chicken
CMLH207	W104	Bacteria;Firmicutes;Bacilli;Lactobacillales;Lactobacillaceae;Limosilactobacillus	Firmicutes	Bacilli	Lactobacillales	Lactobacillaceae	Limosilactobacillus	Limosilactobacillus ingluviei	DSM 15946	99.24	GAM	facultative anaerobe	202303	Wenchang chicken
CMLH208	W105	Bacteria;Firmicutes;Bacilli;Lactobacillales;Lactobacillaceae;Lactobacillus	Firmicutes	Bacilli	Lactobacillales	Lactobacillaceae	Lactobacillus	Lactobacillus crispatus	DSM 20584	99.51	GAM	facultative anaerobe	202303	Wenchang chicken
CMLH209	W106	Bacteria;Firmicutes;Bacilli;Lactobacillales;Lactobacillaceae;Limosilactobacillus	Firmicutes	Bacilli	Lactobacillales	Lactobacillaceae	Limosilactobacillus	Limosilactobacillus ingluviei	DSM 15946	100	GAM	facultative anaerobe	202303	Wenchang chicken
CMLH210	W107	Bacteria;Firmicutes;Bacilli;Lactobacillales;Lactobacillaceae;Lactobacillus;Lactobacillus delbrueckii	Firmicutes	Bacilli	Lactobacillales	Lactobacillaceae	Lactobacillus	Lactobacillus delbrueckii subsp. delbrueckii	DSM 20074	98.06	GAM	facultative anaerobe	202303	Wenchang chicken
CMLH211	W108	Bacteria;Firmicutes;Bacilli;Lactobacillales;Lactobacillaceae;Lactobacillus	Firmicutes	Bacilli	Lactobacillales	Lactobacillaceae	Lactobacillus	Lactobacillus crispatus	DSM 20584	100	GAM	facultative anaerobe	202303	Wenchang chicken
CMLH212	W109	Bacteria;Firmicutes;Bacilli;Lactobacillales;Lactobacillaceae;Lactobacillus	Firmicutes	Bacilli	Lactobacillales	Lactobacillaceae	Lactobacillus	Lactobacillus crispatus	DSM 20584	100	GAM	facultative anaerobe	202303	Wenchang chicken
CMLH213	W110	Bacteria;Firmicutes;Bacilli;Lactobacillales;Lactobacillaceae;Ligilactobacillus	Firmicutes	Bacilli	Lactobacillales	Lactobacillaceae	Ligilactobacillus	Ligilactobacillus salivarius	BCRC 14759	100	GAM	facultative anaerobe	202303	Wenchang chicken
CMLH214	D10	Bacteria;Firmicutes;Bacilli;Lactobacillales;Enterococcaceae;Enterococcus	Firmicutes	Bacilli	Lactobacillales	Enterococcaceae	Enterococcus	Enterococcus gallinarum	NBRC 100675	99.78	GAM	facultative anaerobe	202303	Wenchang chicken
CMLH215	d105	Bacteria;Firmicutes;Bacilli;Lactobacillales;Lactobacillaceae;Pediococcus	Firmicutes	Bacilli	Lactobacillales	Lactobacillaceae	Pediococcus	Pediococcus acidilactici	DSM 20284	100	GAM	facultative anaerobe	202302	Danzhou chicken
CMLH216	W113	Bacteria;Firmicutes;Bacilli;Lactobacillales;Lactobacillaceae;Lactobacillus	Firmicutes	Bacilli	Lactobacillales	Lactobacillaceae	Lactobacillus	Lactobacillus gasseri	ATCC 33323	99.74	GAM	facultative anaerobe	202303	Wenchang chicken
CMLH217	W114	Bacteria;Firmicutes;Bacilli;Lactobacillales;Lactobacillaceae;Lactobacillus	Firmicutes	Bacilli	Lactobacillales	Lactobacillaceae	Lactobacillus	Lactobacillus gasseri	ATCC 33323	99.74	GAM	facultative anaerobe	202303	Wenchang chicken
CMLH218	W115	Bacteria;Firmicutes;Bacilli;Lactobacillales;Lactobacillaceae;Lactobacillus	Firmicutes	Bacilli	Lactobacillales	Lactobacillaceae	Lactobacillus	Lactobacillus gasseri	ATCC 33323	99.73	GAM	facultative anaerobe	202303	Wenchang chicken
CMLH219	W116	Bacteria;Firmicutes;Bacilli;Lactobacillales;Lactobacillaceae;Lactobacillus	Firmicutes	Bacilli	Lactobacillales	Lactobacillaceae	Lactobacillus	Lactobacillus crispatus	DSM 20584	100	GAM	facultative anaerobe	202303	Wenchang chicken
CMLH220	W117	Bacteria;Firmicutes;Bacilli;Lactobacillales;Lactobacillaceae;Lactobacillus	Firmicutes	Bacilli	Lactobacillales	Lactobacillaceae	Lactobacillus	Lactobacillus crispatus	DSM 20584	100	GAM	facultative anaerobe	202303	Wenchang chicken
CMLH221	W118	Bacteria;Firmicutes;Bacilli;Lactobacillales;Lactobacillaceae;Lactobacillus	Firmicutes	Bacilli	Lactobacillales	Lactobacillaceae	Lactobacillus	Lactobacillus crispatus	DSM 20584	100	GAM	facultative anaerobe	202302	Wenchang chicken
CMLH222	W119	Bacteria;Firmicutes;Bacilli;Lactobacillales;Lactobacillaceae;Lactobacillus	Firmicutes	Bacilli	Lactobacillales	Lactobacillaceae	Lactobacillus	Lactobacillus crispatus	DSM 20584	100	GAM	facultative anaerobe	202303	Wenchang chicken
CMLH223	W12	Bacteria;Firmicutes;Bacilli;Lactobacillales;Lactobacillaceae;Limosilactobacillus;Limosilactobacillus reuteri	Firmicutes	Bacilli	Lactobacillales	Lactobacillaceae	Limosilactobacillus	Limosilactobacillus reuteri	JCM 1112	99.13	GAM	facultative anaerobe	202302	Wenchang chicken
CMLH224	W120	Bacteria;Firmicutes;Bacilli;Lactobacillales;Lactobacillaceae;Ligilactobacillus	Firmicutes	Bacilli	Lactobacillales	Lactobacillaceae	Ligilactobacillus	Ligilactobacillus salivarius	BCRC 14759	100	GAM	facultative anaerobe	202303	Wenchang chicken
CMLH225	W121	Bacteria;Firmicutes;Bacilli;Lactobacillales;Lactobacillaceae;Ligilactobacillus	Firmicutes	Bacilli	Lactobacillales	Lactobacillaceae	Ligilactobacillus	Ligilactobacillus salivarius	BCRC 14759	100	GAM	facultative anaerobe	202303	Danzhou chicken
CMLH226	W122	Bacteria;Firmicutes;Bacilli;Lactobacillales;Lactobacillaceae;Ligilactobacillus	Firmicutes	Bacilli	Lactobacillales	Lactobacillaceae	Ligilactobacillus	Ligilactobacillus salivarius	BCRC 14759	99.28	GAM	facultative anaerobe	202303	Wenchang chicken
CMLH227	W123	Bacteria;Firmicutes;Bacilli;Lactobacillales;Lactobacillaceae;Ligilactobacillus	Firmicutes	Bacilli	Lactobacillales	Lactobacillaceae	Ligilactobacillus	Ligilactobacillus salivarius	BCRC 14759	99.88	GAM	facultative anaerobe	202302	Wenchang chicken
CMLH228	W124	Bacteria;Firmicutes;Bacilli;Lactobacillales;Lactobacillaceae;Lactobacillus	Firmicutes	Bacilli	Lactobacillales	Lactobacillaceae	Lactobacillus	Lactobacillus gasseri	ATCC 33323	99.76	GAM	facultative anaerobe	202303	Wenchang chicken
CMLH229	W127	Bacteria;Firmicutes;Bacilli;Lactobacillales;Lactobacillaceae;Ligilactobacillus	Firmicutes	Bacilli	Lactobacillales	Lactobacillaceae	Ligilactobacillus	Ligilactobacillus salivarius	BCRC 14759	99.88	GAM	facultative anaerobe	202303	Danzhou chicken
CMLH230	W128	Bacteria;Firmicutes;Bacilli;Lactobacillales;Lactobacillaceae;Lactobacillus	Firmicutes	Bacilli	Lactobacillales	Lactobacillaceae	Lactobacillus	Lactobacillus helveticus	DSM 20075	99.52	GAM	facultative anaerobe	202303	Wenchang chicken
CMLH231	W129	Bacteria;Firmicutes;Bacilli;Lactobacillales;Lactobacillaceae;Ligilactobacillus	Firmicutes	Bacilli	Lactobacillales	Lactobacillaceae	Ligilactobacillus	Ligilactobacillus salivarius	BCRC 14759	99.64	GAM	facultative anaerobe	202303	Wenchang chicken
CMLH232	W130	Bacteria;Firmicutes;Bacilli;Lactobacillales;Lactobacillaceae;Ligilactobacillus	Firmicutes	Bacilli	Lactobacillales	Lactobacillaceae	Ligilactobacillus	Ligilactobacillus salivarius	BCRC 14759	100	GAM	facultative anaerobe	202302	Wenchang chicken
CMLH233	W131	Bacteria;Firmicutes;Bacilli;Lactobacillales;Lactobacillaceae;Ligilactobacillus	Firmicutes	Bacilli	Lactobacillales	Lactobacillaceae	Ligilactobacillus	Ligilactobacillus salivarius	BCRC 14759	100	GAM	facultative anaerobe	202303	Danzhou chicken
CMLH234	W132	Bacteria;Firmicutes;Bacilli;Lactobacillales;Lactobacillaceae;Ligilactobacillus	Firmicutes	Bacilli	Lactobacillales	Lactobacillaceae	Ligilactobacillus	Ligilactobacillus salivarius	BCRC 14759	99.88	GAM	facultative anaerobe	202303	Danzhou chicken
CMLH235	W133	Bacteria;Firmicutes;Bacilli;Lactobacillales;Lactobacillaceae;Limosilactobacillus	Firmicutes	Bacilli	Lactobacillales	Lactobacillaceae	Limosilactobacillus	Limosilactobacillus ingluviei	DSM 15946	99.07	GAM	facultative anaerobe	202303	Wenchang chicken
CMLH236	W134	Bacteria;Firmicutes;Bacilli;Lactobacillales;Lactobacillaceae;Ligilactobacillus	Firmicutes	Bacilli	Lactobacillales	Lactobacillaceae	Ligilactobacillus	Ligilactobacillus salivarius	BCRC 14759	99.77	GAM	facultative anaerobe	202303	Wenchang chicken
CMLH237	W135	Bacteria;Firmicutes;Bacilli;Lactobacillales;Lactobacillaceae;Ligilactobacillus	Firmicutes	Bacilli	Lactobacillales	Lactobacillaceae	Ligilactobacillus	Ligilactobacillus salivarius	BCRC 14759	99.52	GAM	facultative anaerobe	202303	Wenchang chicken
CMLH238	W136	Bacteria;Firmicutes;Erysipelotrichia;Erysipelotrichales;Erysipelotrichaceae;FJ534949_g	Firmicutes	Erysipelotrichia	Erysipelotrichales	Erysipelotrichaceae	FJ534949_g	FJ534949_s	2	95.13	GAM	obligate anaerobe	202303	Danzhou chicken
CMLH239	W137	Bacteria;Firmicutes;Bacilli;Lactobacillales;Lactobacillaceae;Limosilactobacillus;Limosilactobacillus reuteri	Firmicutes	Bacilli	Lactobacillales	Lactobacillaceae	Limosilactobacillus	Limosilactobacillus reuteri subsp. kinnaridis	AP3	99.88	GAM	facultative anaerobe	202302	Danzhou chicken
CMLH240	W138	Bacteria;Firmicutes;Bacilli;Lactobacillales;Lactobacillaceae;Ligilactobacillus	Firmicutes	Bacilli	Lactobacillales	Lactobacillaceae	Ligilactobacillus	Ligilactobacillus salivarius	BCRC 14759	100	GAM	facultative anaerobe	202303	Wenchang chicken
CMLH241	W139	Bacteria;Firmicutes;Bacilli;Lactobacillales;Lactobacillaceae;Ligilactobacillus	Firmicutes	Bacilli	Lactobacillales	Lactobacillaceae	Ligilactobacillus	Ligilactobacillus salivarius	BCRC 14759	100	GAM	facultative anaerobe	202303	Wenchang chicken
CMLH242	W14	Bacteria;Firmicutes;Erysipelotrichia;Erysipelotrichales;Erysipelotrichaceae;Faecalitalea	Firmicutes	Erysipelotrichia	Erysipelotrichales	Erysipelotrichaceae	Faecalitalea	Faecalitalea cylindroides	ATCC 27803	99.61	GAM	obligate anaerobe	202302	Danzhou chicken
CMLH243	W142	Bacteria;Firmicutes;Bacilli;Lactobacillales;Lactobacillaceae;Ligilactobacillus	Firmicutes	Bacilli	Lactobacillales	Lactobacillaceae	Ligilactobacillus	Ligilactobacillus salivarius	BCRC 14759	99.88	GAM	facultative anaerobe	202303	Wenchang chicken
CMLH244	W146	Bacteria;Actinobacteria;Coriobacteriia;Coriobacteriales;Coriobacteriaceae;Collinsella	Actinobacteria	Coriobacteriia	Coriobacteriales	Coriobacteriaceae	Collinsella	Collinsella ihuae	GD7	99.68	GAM	obligate anaerobe	202303	Danzhou chicken
CMLH245	W148	Bacteria;Firmicutes;Bacilli;Lactobacillales;Lactobacillaceae;Lactobacillus	Firmicutes	Bacilli	Lactobacillales	Lactobacillaceae	Lactobacillus	Lactobacillus crispatus	DSM 20584	98.97	GAM	facultative anaerobe	202303	Wenchang chicken
CMLH246	W149	Bacteria;Firmicutes;Bacilli;Lactobacillales;Lactobacillaceae;Lactobacillus	Firmicutes	Bacilli	Lactobacillales	Lactobacillaceae	Lactobacillus	Lactobacillus crispatus	DSM 20584	99.9	GAM	facultative anaerobe	202303	Wenchang chicken
CMLH247	D11	Bacteria;Actinobacteria;Actinomycetia;Micrococcales;Micrococcaceae;Micrococcus	Actinobacteria	Actinomycetia	Micrococcales	Micrococcaceae	Micrococcus	Micrococcus luteus	NCTC 2665	99.17	GAM	facultative anaerobe	202302	Wenchang chicken
CMLH248	W151	Bacteria;Firmicutes;Bacilli;Lactobacillales;Lactobacillaceae;Limosilactobacillus	Firmicutes	Bacilli	Lactobacillales	Lactobacillaceae	Limosilactobacillus	Limosilactobacillus ingluviei	DSM 15946	100	GAM	facultative anaerobe	202302	Wenchang chicken
CMLH249	W152	Bacteria;Firmicutes;Bacilli;Lactobacillales;Lactobacillaceae;Lactobacillus	Firmicutes	Bacilli	Lactobacillales	Lactobacillaceae	Lactobacillus	Lactobacillus gasseri	ATCC 33323	99.07	GAM	facultative anaerobe	202303	Wenchang chicken
CMLH250	W153	Bacteria;Firmicutes;Bacilli;Lactobacillales;Lactobacillaceae;Limosilactobacillus	Firmicutes	Bacilli	Lactobacillales	Lactobacillaceae	Limosilactobacillus	Limosilactobacillus ingluviei	DSM 15946	100	GAM	facultative anaerobe	202303	Wenchang chicken
CMLH251	W154	Bacteria;Firmicutes;Bacilli;Lactobacillales;Lactobacillaceae;Lactobacillus	Firmicutes	Bacilli	Lactobacillales	Lactobacillaceae	Lactobacillus	Lactobacillus gasseri	ATCC 33323	99.87	GAM	facultative anaerobe	202303	Wenchang chicken
CMLH252	W155	Bacteria;Actinobacteria;Coriobacteriia;Coriobacteriales;Atopobiaceae;Olsenella	Actinobacteria	Coriobacteriia	Coriobacteriales	Atopobiaceae	Olsenella	Olsenella provencensis	Marseille-P2912	99.38	GAM	obligate aerobe	202302	Wenchang chicken
CMLH253	W156	Bacteria;Actinobacteria;Coriobacteriia;Coriobacteriales;Coriobacteriaceae;Collinsella	Actinobacteria	Coriobacteriia	Coriobacteriales	Coriobacteriaceae	Collinsella	Collinsella ihuae	GD7	98.43	GAM	obligate anaerobe	202303	Danzhou chicken
CMLH254	W159	Bacteria;Actinobacteria;Coriobacteriia;Coriobacteriales;Coriobacteriaceae;Collinsella	Actinobacteria	Coriobacteriia	Coriobacteriales	Coriobacteriaceae	Collinsella	Collinsella ihuae	GD7	97.31	GAM	obligate anaerobe	202303	Danzhou chicken
CMLH255	W16	Bacteria;Firmicutes;Tissierellia;Tissierellales;Peptoniphilaceae;Massilimicrobiota	Firmicutes	Tissierellia	Tissierellales	Peptoniphilaceae	Massilimicrobiota	Massilimicrobiota timonensis	82D2	99.87	GAM	obligate anaerobe	202302	Wenchang chicken
CMLH256	W160	Bacteria;Firmicutes;Bacilli;Lactobacillales;Lactobacillaceae;Lactobacillus	Firmicutes	Bacilli	Lactobacillales	Lactobacillaceae	Lactobacillus	Lactobacillus gasseri	ATCC 33323	98.82	GAM	facultative anaerobe	202303	Wenchang chicken
CMLH257	W161	Bacteria;Firmicutes;Bacilli;Lactobacillales;Lactobacillaceae;Lactobacillus	Firmicutes	Bacilli	Lactobacillales	Lactobacillaceae	Lactobacillus	Lactobacillus crispatus	DSM 20584	99.2	GAM	facultative anaerobe	202303	Wenchang chicken
CMLH258	W162	Bacteria;Firmicutes;Bacilli;Lactobacillales;Lactobacillaceae;Lactobacillus	Firmicutes	Bacilli	Lactobacillales	Lactobacillaceae	Lactobacillus	Lactobacillus crispatus	DSM 20584	98.97	GAM	facultative anaerobe	202303	Wenchang chicken
CMLH259	W163	Bacteria;Firmicutes;Bacilli;Bacillales;Bacillaceae;Bacillus	Firmicutes	Bacilli	Bacillales	Bacillaceae	Bacillus	Bacillus siamensis	KCTC 13613	99.27	GAM	facultative anaerobe	202303	Danzhou chicken
CMLH260	W164	Bacteria;Firmicutes;Bacilli;Lactobacillales;Lactobacillaceae;Limosilactobacillus;Limosilactobacillus reuteri	Firmicutes	Bacilli	Lactobacillales	Lactobacillaceae	Limosilactobacillus	Limosilactobacillus reuteri subsp. kinnaridis	AP3	99.15	GAM	facultative anaerobe	202302	Wenchang chicken
CMLH261	W165	Bacteria;Firmicutes;Bacilli;Lactobacillales;Lactobacillaceae;Ligilactobacillus	Firmicutes	Bacilli	Lactobacillales	Lactobacillaceae	Ligilactobacillus	Ligilactobacillus salivarius	BCRC 14759	99.59	GAM	facultative anaerobe	202303	Wenchang chicken
CMLH262	W166	Bacteria;Firmicutes;Bacilli;Lactobacillales;Lactobacillaceae;Limosilactobacillus	Firmicutes	Bacilli	Lactobacillales	Lactobacillaceae	Limosilactobacillus	Limosilactobacillus vaginalis	ATCC 49540	98.97	GAM	facultative anaerobe	202302	Wenchang chicken
CMLH263	W171	Bacteria;Firmicutes;Bacilli;Lactobacillales;Lactobacillaceae;Pediococcus	Firmicutes	Bacilli	Lactobacillales	Lactobacillaceae	Pediococcus	Pediococcus acidilactici	DSM 20284	100	GAM	facultative anaerobe	202303	Danzhou chicken
CMLH264	W167	Bacteria;Actinobacteria;Coriobacteriia;Coriobacteriales;Atopobiaceae;Olsenella	Actinobacteria	Coriobacteriia	Coriobacteriales	Atopobiaceae	Olsenella	Olsenella timonensis	Marseille-P2300	99.15	GAM	obligate anaerobe	202302	Wenchang chicken
CMLH265	W168	Bacteria;Actinobacteria;Coriobacteriia;Coriobacteriales;Coriobacteriaceae;Collinsella	Actinobacteria	Coriobacteriia	Coriobacteriales	Coriobacteriaceae	Collinsella	Collinsella tanakaei	YIT 12063	98.15	GAM	obligate anaerobe	202303	Danzhou chicken
CMLH266	W169	Bacteria;Actinobacteria;Coriobacteriia;Coriobacteriales;Coriobacteriaceae;Collinsella	Actinobacteria	Coriobacteriia	Coriobacteriales	Coriobacteriaceae	Collinsella	Collinsella ihuae	GD7	98.39	GAM	obligate anaerobe	202302	Danzhou chicken
CMLH267	W17	Bacteria;Firmicutes;Tissierellia;Tissierellales;Peptoniphilaceae;Massilimicrobiota	Firmicutes	Tissierellia	Tissierellales	Peptoniphilaceae	Massilimicrobiota	Massilimicrobiota timonensis	82D2	99.86	GAM	obligate anaerobe	202302	Wenchang chicken
CMLH268	W170	Bacteria;Actinobacteria;Coriobacteriia;Coriobacteriales;Atopobiaceae;Olsenella	Actinobacteria	Coriobacteriia	Coriobacteriales	Atopobiaceae	Olsenella	NFIU_s	An290	98.74	GAM	obligate anaerobe	202302	Wenchang chicken
CMLH269	W179	Bacteria;Firmicutes;Bacilli;Lactobacillales;Lactobacillaceae;Ligilactobacillus	Firmicutes	Bacilli	Lactobacillales	Lactobacillaceae	Ligilactobacillus	Ligilactobacillus salivarius	BCRC 14759	98.73	GAM	facultative anaerobe	202303	Wenchang chicken
CMLH270	W18	Bacteria;Firmicutes;Tissierellia;Tissierellales;Peptoniphilaceae;Massilimicrobiota	Firmicutes	Tissierellia	Tissierellales	Peptoniphilaceae	Massilimicrobiota	Massilimicrobiota timonensis	82D2	99.01	GAM	obligate anaerobe	202302	Danzhou chicken
CMLH271	W180	Bacteria;Firmicutes;Bacilli;Bacillales;Staphylococcaceae;Staphylococcus	Firmicutes	Bacilli	Bacillales	Staphylococcaceae	Staphylococcus	Staphylococcus caprae	ATCC 35538	99.62	GAM	facultative anaerobe	202302	Wenchang chicken
CMLH272	W181	Bacteria;Actinobacteria;Actinomycetia;Propionibacteriales;Propionibacteriaceae;Cutibacterium;Cutibacterium acnes	Actinobacteria	Actinomycetia	Propionibacteriales	Propionibacteriaceae	Cutibacterium	Cutibacterium acnes subsp. acnes	DSM 1897	99.32	GAM	facultative anaerobe	202303	Danzhou chicken
CMLH273	W182	Bacteria;Firmicutes;Bacilli;Lactobacillales;Lactobacillaceae;Ligilactobacillus	Firmicutes	Bacilli	Lactobacillales	Lactobacillaceae	Ligilactobacillus	Ligilactobacillus agilis	DSM 20509	99.61	GAM	facultative anaerobe	202303	Wenchang chicken
CMLH274	W183	Bacteria;Firmicutes;Bacilli;Lactobacillales;Lactobacillaceae;Limosilactobacillus	Firmicutes	Bacilli	Lactobacillales	Lactobacillaceae	Limosilactobacillus	Limosilactobacillus ingluviei	DSM 15946	99.41	GAM	facultative anaerobe	202303	Wenchang chicken
CMLH275	W184	Bacteria;Firmicutes;Bacilli;Lactobacillales;Lactobacillaceae;Ligilactobacillus	Firmicutes	Bacilli	Lactobacillales	Lactobacillaceae	Ligilactobacillus	Ligilactobacillus salivarius	BCRC 14759	99.08	GAM	facultative anaerobe	202303	Wenchang chicken
CMLH276	W185	Bacteria;Firmicutes;Bacilli;Lactobacillales;Lactobacillaceae;Ligilactobacillus	Firmicutes	Bacilli	Lactobacillales	Lactobacillaceae	Ligilactobacillus	Ligilactobacillus salivarius	BCRC 14759	99.8	GAM	facultative anaerobe	202302	Wenchang chicken
CMLH277	W186	Bacteria;Firmicutes;Bacilli;Lactobacillales;Lactobacillaceae;Ligilactobacillus	Firmicutes	Bacilli	Lactobacillales	Lactobacillaceae	Ligilactobacillus	Ligilactobacillus salivarius	BCRC 14759	99.59	GAM	facultative anaerobe	202303	Wenchang chicken
CMLH278	W187	Bacteria;Actinobacteria;Actinomycetia;Propionibacteriales;Propionibacteriaceae;Cutibacterium;Cutibacterium acnes	Actinobacteria	Actinomycetia	Propionibacteriales	Propionibacteriaceae	Cutibacterium	Cutibacterium acnes subsp. acnes	DSM 1897	99.5	GAM	facultative anaerobe	202302	Danzhou chicken
CMLH279	W188	Bacteria;Actinobacteria;Actinomycetia;Propionibacteriales;Propionibacteriaceae;Cutibacterium;Cutibacterium acnes	Actinobacteria	Actinomycetia	Propionibacteriales	Propionibacteriaceae	Cutibacterium	Cutibacterium acnes subsp. defendens	CCUG 6369	98.95	GAM	obligate anaerobe	202302	Danzhou chicken
CMLH280	W189	Bacteria;Actinobacteria;Actinomycetia;Propionibacteriales;Propionibacteriaceae;Cutibacterium;Cutibacterium acnes	Actinobacteria	Actinomycetia	Propionibacteriales	Propionibacteriaceae	Cutibacterium	Cutibacterium acnes subsp. acnes	DSM 1897	99.66	GAM	facultative anaerobe	202302	Danzhou chicken
CMLH281	W19	Bacteria;Firmicutes;Bacilli;Lactobacillales;Lactobacillaceae;Limosilactobacillus;Limosilactobacillus reuteri	Firmicutes	Bacilli	Lactobacillales	Lactobacillaceae	Limosilactobacillus	Limosilactobacillus reuteri subsp. kinnaridis	AP3	99.31	GAM	facultative anaerobe	202302	Wenchang chicken
CMLH282	W190	Bacteria;Actinobacteria;Actinomycetia;Propionibacteriales;Propionibacteriaceae;Cutibacterium;Cutibacterium acnes	Actinobacteria	Actinomycetia	Propionibacteriales	Propionibacteriaceae	Cutibacterium	Cutibacterium acnes subsp. acnes	DSM 1897	99.8	GAM	facultative anaerobe	202302	Danzhou chicken
CMLH283	W191	Bacteria;Actinobacteria;Actinomycetia;Propionibacteriales;Propionibacteriaceae;Cutibacterium;Cutibacterium acnes	Actinobacteria	Actinomycetia	Propionibacteriales	Propionibacteriaceae	Cutibacterium	Cutibacterium acnes subsp. acnes	DSM 1897	99.2	GAM	facultative anaerobe	202302	Danzhou chicken
CMLH284	W192	Bacteria;Actinobacteria;Actinomycetia;Propionibacteriales;Propionibacteriaceae;Cutibacterium;Cutibacterium acnes	Actinobacteria	Actinomycetia	Propionibacteriales	Propionibacteriaceae	Cutibacterium	Cutibacterium acnes subsp. acnes	DSM 1897	99.8	GAM	facultative anaerobe	202302	Danzhou chicken
CMLH285	W193	Bacteria;Actinobacteria;Actinomycetia;Propionibacteriales;Propionibacteriaceae;Cutibacterium;Cutibacterium acnes	Actinobacteria	Actinomycetia	Propionibacteriales	Propionibacteriaceae	Cutibacterium	Cutibacterium acnes subsp. acnes	DSM 1897	99.9	GAM	facultative anaerobe	202302	Danzhou chicken
CMLH286	W195	Bacteria;Firmicutes;Bacilli;Lactobacillales;Lactobacillaceae;Limosilactobacillus	Firmicutes	Bacilli	Lactobacillales	Lactobacillaceae	Limosilactobacillus	Limosilactobacillus ingluviei	DSM 15946	99.18	GAM	facultative anaerobe	202303	Wenchang chicken
CMLH287	W196	Bacteria;Firmicutes;Bacilli;Lactobacillales;Lactobacillaceae;Ligilactobacillus	Firmicutes	Bacilli	Lactobacillales	Lactobacillaceae	Ligilactobacillus	Ligilactobacillus salivarius	BCRC 14759	99.79	GAM	facultative anaerobe	202303	Wenchang chicken
CMLH288	W197	Bacteria;Firmicutes;Bacilli;Lactobacillales;Lactobacillaceae;Limosilactobacillus	Firmicutes	Bacilli	Lactobacillales	Lactobacillaceae	Limosilactobacillus	Limosilactobacillus ingluviei	DSM 15946	99.8	GAM	facultative anaerobe	202302	Wenchang chicken
CMLH289	W198	Bacteria;Firmicutes;Bacilli;Lactobacillales;Lactobacillaceae;Ligilactobacillus	Firmicutes	Bacilli	Lactobacillales	Lactobacillaceae	Ligilactobacillus	Ligilactobacillus salivarius	BCRC 14759	99.7	GAM	facultative anaerobe	202303	Wenchang chicken
CMLH290	W199	Bacteria;Firmicutes;Bacilli;Lactobacillales;Lactobacillaceae;Ligilactobacillus	Firmicutes	Bacilli	Lactobacillales	Lactobacillaceae	Ligilactobacillus	Ligilactobacillus salivarius	BCRC 14759	99.9	GAM	facultative anaerobe	202303	Wenchang chicken
CMLH291	W2	Bacteria;Firmicutes;Tissierellia;Tissierellales;Peptoniphilaceae;Massilimicrobiota	Firmicutes	Tissierellia	Tissierellales	Peptoniphilaceae	Massilimicrobiota	Massilimicrobiota timonensis	82D2	98.89	GAM	obligate anaerobe	202302	Wenchang chicken
CMLH292	W20	Bacteria;Firmicutes;Erysipelotrichia;Erysipelotrichales;Coprobacillaceae;Coprobacillus	Firmicutes	Erysipelotrichia	Erysipelotrichales	Coprobacillaceae	Coprobacillus	NFLJ_s	An13	99.38	GAM	obligate anaerobe	202302	Wenchang chicken
CMLH293	W201	Bacteria;Firmicutes;Bacilli;Lactobacillales;Lactobacillaceae;Ligilactobacillus	Firmicutes	Bacilli	Lactobacillales	Lactobacillaceae	Ligilactobacillus	Ligilactobacillus salivarius	BCRC 14759	99.7	GAM	facultative anaerobe	202303	Wenchang chicken
CMLH294	W202	Bacteria;Firmicutes;Bacilli;Bacillales;Staphylococcaceae;Staphylococcus	Firmicutes	Bacilli	Bacillales	Staphylococcaceae	Staphylococcus	Staphylococcus caprae	ATCC 35538	99.59	GAM	facultative anaerobe	202302	Wenchang chicken
CMLH295	W203	Bacteria;Firmicutes;Bacilli;Lactobacillales;Lactobacillaceae;Limosilactobacillus;Limosilactobacillus reuteri	Firmicutes	Bacilli	Lactobacillales	Lactobacillaceae	Limosilactobacillus	Limosilactobacillus reuteri subsp. kinnaridis	AP3	100	GAM	facultative anaerobe	202302	Wenchang chicken
CMLH296	W204	Bacteria;Firmicutes;Bacilli;Lactobacillales;Lactobacillaceae;Ligilactobacillus	Firmicutes	Bacilli	Lactobacillales	Lactobacillaceae	Ligilactobacillus	Ligilactobacillus salivarius	BCRC 14759	99.34	GAM	facultative anaerobe	202303	Wenchang chicken
CMLH297	W209	Bacteria;Firmicutes;Bacilli;Lactobacillales;Enterococcaceae;Enterococcus	Firmicutes	Bacilli	Lactobacillales	Enterococcaceae	Enterococcus	Enterococcus lactis	BT159	96.69	GAM	facultative anaerobe	202302	Danzhou chicken
CMLH298	W21	Bacteria;Firmicutes;Erysipelotrichia;Erysipelotrichales;Coprobacillaceae;Coprobacillus	Firmicutes	Erysipelotrichia	Erysipelotrichales	Coprobacillaceae	Coprobacillus	FJ685168_s	6-2D9	94.73	GAM	obligate anaerobe	202302	Danzhou chicken
CMLH299	W210	Bacteria;Firmicutes;Bacilli;Lactobacillales;Enterococcaceae;Enterococcus	Firmicutes	Bacilli	Lactobacillales	Enterococcaceae	Enterococcus	Enterococcus lactis	BT159	96.59	GAM	facultative anaerobe	202302	Danzhou chicken
CMLH300	W211	Bacteria;Firmicutes;Bacilli;Lactobacillales;Enterococcaceae;Enterococcus	Firmicutes	Bacilli	Lactobacillales	Enterococcaceae	Enterococcus	Enterococcus hirae	ATCC 9790	96.73	GAM	facultative anaerobe	202303	Danzhou chicken
CMLH301	W212	Bacteria;Firmicutes;Bacilli;Lactobacillales;Enterococcaceae;Enterococcus	Firmicutes	Bacilli	Lactobacillales	Enterococcaceae	Enterococcus	Enterococcus lactis	BT159	96.95	GAM	facultative anaerobe	202302	Danzhou chicken
CMLH302	W213	Bacteria;Firmicutes;Bacilli;Lactobacillales;Enterococcaceae;Enterococcus	Firmicutes	Bacilli	Lactobacillales	Enterococcaceae	Enterococcus	Enterococcus lactis	BT159	95.99	GAM	facultative anaerobe	202302	Danzhou chicken
CMLH303	W215	Bacteria;Firmicutes;Bacilli;Lactobacillales;Enterococcaceae;Enterococcus	Firmicutes	Bacilli	Lactobacillales	Enterococcaceae	Enterococcus	Enterococcus lactis	BT159	96.97	GAM	facultative anaerobe	202302	Danzhou chicken
CMLH304	W217	Bacteria;Firmicutes;Bacilli;Lactobacillales;Streptococcaceae;Lactococcus	Firmicutes	Bacilli	Lactobacillales	Streptococcaceae	Lactococcus	Lactococcus taiwanensis	0905C15	99.84	GAM	facultative anaerobe	202303	Wenchang chicken
CMLH305	W218	Bacteria;Firmicutes;Bacilli;Lactobacillales;Enterococcaceae;Enterococcus	Firmicutes	Bacilli	Lactobacillales	Enterococcaceae	Enterococcus	Enterococcus faecalis	ATCC 19433	100	GAM	facultative anaerobe	202303	Danzhou chicken
CMLH306	W219	Bacteria;Firmicutes;Bacilli;Lactobacillales;Enterococcaceae;Enterococcus	Firmicutes	Bacilli	Lactobacillales	Enterococcaceae	Enterococcus	Enterococcus hirae	ATCC 9790	96.79	GAM	facultative anaerobe	202303	Wenchang chicken
CMLH307	W22	Bacteria;Firmicutes;Erysipelotrichia;Erysipelotrichales;Coprobacillaceae;Longibaculum	Firmicutes	Erysipelotrichia	Erysipelotrichales	Coprobacillaceae	Longibaculum	Longibaculum muris	MT10-315-CC-1.2-2	96.59	GAM	obligate anaerobe	202302	Wenchang chicken
CMLH308	W220	Bacteria;Firmicutes;Bacilli;Lactobacillales;Enterococcaceae;Enterococcus	Firmicutes	Bacilli	Lactobacillales	Enterococcaceae	Enterococcus	Enterococcus casseliflavus	MUTK 20	100	GAM	facultative anaerobe	202302	Danzhou chicken
CMLH309	W221	Bacteria;Firmicutes;Bacilli;Lactobacillales;Enterococcaceae;Enterococcus	Firmicutes	Bacilli	Lactobacillales	Enterococcaceae	Enterococcus	Enterococcus cecorum	DSM 20682	99.53	GAM	facultative anaerobe	202302	Danzhou chicken
CMLH310	W222	Bacteria;Firmicutes;Bacilli;Bacillales;Planococcaceae;Rummeliibacillus	Firmicutes	Bacilli	Bacillales	Planococcaceae	Rummeliibacillus	Rummeliibacillus suwonensis	G20	99.84	GAM	obligate aerobe	202303	Danzhou chicken
CMLH311	W28	Bacteria;Firmicutes;Bacilli;Lactobacillales;Enterococcaceae;Enterococcus	Firmicutes	Bacilli	Lactobacillales	Enterococcaceae	Enterococcus	Enterococcus mundtii	DSM 4838	99.8	GAM	facultative anaerobe	202302	Danzhou chicken
CMLH312	W33	Bacteria;Firmicutes;Bacilli;Bacillales;Bacillaceae;Bacillus	Firmicutes	Bacilli	Bacillales	Bacillaceae	Bacillus	Bacillus siamensis	KCTC 13613	99.71	GAM	facultative anaerobe	202303	Danzhou chicken
CMLH313	W36	Bacteria;Firmicutes;Bacilli;Lactobacillales;Enterococcaceae;Enterococcus	Firmicutes	Bacilli	Lactobacillales	Enterococcaceae	Enterococcus	Enterococcus mundtii	DSM 4838	99.9	GAM	facultative anaerobe	202302	Danzhou chicken
CMLH314	W38	Bacteria;Firmicutes;Bacilli;Lactobacillales;Lactobacillaceae;Limosilactobacillus;Limosilactobacillus reuteri	Firmicutes	Bacilli	Lactobacillales	Lactobacillaceae	Limosilactobacillus	Limosilactobacillus reuteri subsp. kinnaridis	AP3	100	GAM	facultative anaerobe	202302	Wenchang chicken
CMLH315	W5	Bacteria;Firmicutes;Bacilli;Lactobacillales;Lactobacillaceae;Limosilactobacillus;Limosilactobacillus reuteri	Firmicutes	Bacilli	Lactobacillales	Lactobacillaceae	Limosilactobacillus	Limosilactobacillus reuteri subsp. kinnaridis	AP3	99.46	GAM	facultative anaerobe	202302	Wenchang chicken
CMLH316	W50	Bacteria;Firmicutes;Bacilli;Lactobacillales;Lactobacillaceae;Ligilactobacillus	Firmicutes	Bacilli	Lactobacillales	Lactobacillaceae	Ligilactobacillus	Ligilactobacillus salivarius	BCRC 14759	99.53	GAM	facultative anaerobe	202303	Wenchang chicken
CMLH317	W51	Bacteria;Actinobacteria;Coriobacteriia;Coriobacteriales;Coriobacteriaceae;Collinsella	Actinobacteria	Coriobacteriia	Coriobacteriales	Coriobacteriaceae	Collinsella	Collinsella ihuae	GD7	98.39	GAM	obligate anaerobe	202303	Wenchang chicken
CMLH318	W52	Bacteria;Actinobacteria;Coriobacteriia;Coriobacteriales;Coriobacteriaceae;Collinsella	Actinobacteria	Coriobacteriia	Coriobacteriales	Coriobacteriaceae	Collinsella	Collinsella ihuae	GD7	97.42	GAM	obligate anaerobe	202303	Danzhou chicken
CMLH319	W53	Bacteria;Actinobacteria;Coriobacteriia;Coriobacteriales;Coriobacteriaceae;Collinsella	Actinobacteria	Coriobacteriia	Coriobacteriales	Coriobacteriaceae	Collinsella	Collinsella ihuae	GD7	98.5	GAM	obligate anaerobe	202303	Danzhou chicken
CMLH320	W54	Bacteria;Actinobacteria;Coriobacteriia;Coriobacteriales;Coriobacteriaceae;Collinsella	Actinobacteria	Coriobacteriia	Coriobacteriales	Coriobacteriaceae	Collinsella	Collinsella ihuae	GD7	99.67	GAM	obligate anaerobe	202303	Danzhou chicken
CMLH321	W55	Bacteria;Actinobacteria;Coriobacteriia;Coriobacteriales;Atopobiaceae;Olsenella	Actinobacteria	Coriobacteriia	Coriobacteriales	Atopobiaceae	Olsenella	Olsenella timonensis	Marseille-P2300	99.64	GAM	obligate anaerobe	202302	Wenchang chicken
CMLH322	W56	Bacteria;Actinobacteria;Coriobacteriia;Coriobacteriales;Coriobacteriaceae;Collinsella	Actinobacteria	Coriobacteriia	Coriobacteriales	Coriobacteriaceae	Collinsella	Collinsella ihuae	GD7	97.6	GAM	obligate anaerobe	202303	Danzhou chicken
CMLH323	W56P	Bacteria;Firmicutes;Bacilli;Bacillales;Bacillaceae;Bacillus	Firmicutes	Bacilli	Bacillales	Bacillaceae	Bacillus	Bacillus amyloliquefaciens	DSM 7	100	GAM	obligate aerobe	202302	Danzhou chicken
CMLH324	W57	Bacteria;Actinobacteria;Coriobacteriia;Coriobacteriales;Coriobacteriaceae;Collinsella	Actinobacteria	Coriobacteriia	Coriobacteriales	Coriobacteriaceae	Collinsella	Collinsella tanakaei	YIT 12063	98.45	GAM	obligate anaerobe	202303	Danzhou chicken
CMLH325	W58	Bacteria;Actinobacteria;Coriobacteriia;Coriobacteriales;Coriobacteriaceae;Collinsella	Actinobacteria	Coriobacteriia	Coriobacteriales	Coriobacteriaceae	Collinsella	Collinsella ihuae	GD7	98.59	GAM	obligate anaerobe	202302	Danzhou chicken
CMLH326	W60	Bacteria;Firmicutes;Bacilli;Lactobacillales;Lactobacillaceae;Ligilactobacillus	Firmicutes	Bacilli	Lactobacillales	Lactobacillaceae	Ligilactobacillus	Ligilactobacillus salivarius	BCRC 14759	100	GAM	facultative anaerobe	202303	Wenchang chicken
CMLH327	W61	Bacteria;Actinobacteria;Coriobacteriia;Coriobacteriales;Atopobiaceae;Olsenella	Actinobacteria	Coriobacteriia	Coriobacteriales	Atopobiaceae	Olsenella	Olsenella provencensis	Marseille-P2912	100	GAM	obligate aerobe	202302	Wenchang chicken
CMLH328	W65	Bacteria;Firmicutes;Bacilli;Lactobacillales;Lactobacillaceae;Limosilactobacillus;Limosilactobacillus reuteri	Firmicutes	Bacilli	Lactobacillales	Lactobacillaceae	Limosilactobacillus	Limosilactobacillus reuteri subsp. kinnaridis	AP3	100	GAM	facultative anaerobe	202302	Wenchang chicken
CMLH329	W67	Bacteria;Actinobacteria;Coriobacteriia;Coriobacteriales;Coriobacteriaceae;Collinsella	Actinobacteria	Coriobacteriia	Coriobacteriales	Coriobacteriaceae	Collinsella	Collinsella ihuae	GD7	98.26	GAM	obligate anaerobe	202303	Danzhou chicken
CMLH330	W68	Bacteria;Actinobacteria;Coriobacteriia;Coriobacteriales;Atopobiaceae;Olsenella	Actinobacteria	Coriobacteriia	Coriobacteriales	Atopobiaceae	Olsenella	Olsenella timonensis	Marseille-P2300	99.63	GAM	obligate anaerobe	202302	Wenchang chicken
CMLH331	W69	Bacteria;Actinobacteria;Coriobacteriia;Coriobacteriales;Coriobacteriaceae;Collinsella	Actinobacteria	Coriobacteriia	Coriobacteriales	Coriobacteriaceae	Collinsella	Collinsella ihuae	GD7	98.67	GAM	obligate anaerobe	202303	Danzhou chicken
CMLH332	W7	Bacteria;Firmicutes;Erysipelotrichia;Erysipelotrichales;Coprobacillaceae;Coprobacillus	Firmicutes	Erysipelotrichia	Erysipelotrichales	Coprobacillaceae	Coprobacillus	NFLJ_s	An13	98.99	GAM	obligate anaerobe	202302	Wenchang chicken
CMLH333	W71	Bacteria;Actinobacteria;Coriobacteriia;Coriobacteriales;Atopobiaceae;Olsenella	Actinobacteria	Coriobacteriia	Coriobacteriales	Atopobiaceae	Olsenella	NFKF_s	An188	99.23	GAM	obligate anaerobe	202302	Wenchang chicken
CMLH334	W72	Bacteria;Actinobacteria;Coriobacteriia;Coriobacteriales;Coriobacteriaceae;Collinsella	Actinobacteria	Coriobacteriia	Coriobacteriales	Coriobacteriaceae	Collinsella	Collinsella tanakaei	YIT 12063	98.15	GAM	obligate anaerobe	202303	Danzhou chicken
CMLH335	W74	Bacteria;Actinobacteria;Coriobacteriia;Coriobacteriales;Coriobacteriaceae;Collinsella	Actinobacteria	Coriobacteriia	Coriobacteriales	Coriobacteriaceae	Collinsella	Collinsella ihuae	GD7	98.69	GAM	obligate anaerobe	202303	Danzhou chicken
CMLH336	W75	Bacteria;Actinobacteria;Coriobacteriia;Coriobacteriales;Coriobacteriaceae;Collinsella	Actinobacteria	Coriobacteriia	Coriobacteriales	Coriobacteriaceae	Collinsella	Collinsella ihuae	GD7	99.49	GAM	obligate anaerobe	202303	Danzhou chicken
CMLH337	W76	Bacteria;Actinobacteria;Coriobacteriia;Coriobacteriales;Coriobacteriaceae;Collinsella	Actinobacteria	Coriobacteriia	Coriobacteriales	Coriobacteriaceae	Collinsella	Collinsella ihuae	GD7	98.69	GAM	obligate anaerobe	202302	Danzhou chicken
CMLH338	W77	Bacteria;Actinobacteria;Coriobacteriia;Coriobacteriales;Coriobacteriaceae;Collinsella	Actinobacteria	Coriobacteriia	Coriobacteriales	Coriobacteriaceae	Collinsella	Collinsella ihuae	GD7	98.54	GAM	obligate anaerobe	202303	Danzhou chicken
CMLH339	W78	Bacteria;Firmicutes;Bacilli;Lactobacillales;Lactobacillaceae;Ligilactobacillus	Firmicutes	Bacilli	Lactobacillales	Lactobacillaceae	Ligilactobacillus	Ligilactobacillus salivarius	BCRC 14759	100	GAM	facultative anaerobe	202303	Wenchang chicken
CMLH340	W80	Bacteria;Actinobacteria;Coriobacteriia;Coriobacteriales;Coriobacteriaceae;Collinsella	Actinobacteria	Coriobacteriia	Coriobacteriales	Coriobacteriaceae	Collinsella	Collinsella ihuae	GD7	99.52	GAM	obligate anaerobe	202303	Danzhou chicken
CMLH341	W82	Bacteria;Firmicutes;Bacilli;Lactobacillales;Lactobacillaceae;Lactobacillus	Firmicutes	Bacilli	Lactobacillales	Lactobacillaceae	Lactobacillus	Lactobacillus johnsonii	ATCC 33200	99.66	GAM	facultative anaerobe	202303	Wenchang chicken
CMLH342	W83	Bacteria;Firmicutes;Bacilli;Lactobacillales;Lactobacillaceae;Ligilactobacillus	Firmicutes	Bacilli	Lactobacillales	Lactobacillaceae	Ligilactobacillus	Ligilactobacillus salivarius	BCRC 14759	99.43	GAM	facultative anaerobe	202302	Wenchang chicken
CMLH343	W84	Bacteria;Firmicutes;Bacilli;Lactobacillales;Lactobacillaceae;Ligilactobacillus	Firmicutes	Bacilli	Lactobacillales	Lactobacillaceae	Ligilactobacillus	Ligilactobacillus salivarius	BCRC 14759	98.96	GAM	facultative anaerobe	202302	Danzhou chicken
CMLH344	W85	Bacteria;Firmicutes;Bacilli;Lactobacillales;Lactobacillaceae;Ligilactobacillus	Firmicutes	Bacilli	Lactobacillales	Lactobacillaceae	Ligilactobacillus	Ligilactobacillus salivarius	BCRC 14759	99.76	GAM	facultative anaerobe	202303	Wenchang chicken
CMLH345	W86	Bacteria;Firmicutes;Bacilli;Lactobacillales;Lactobacillaceae;Ligilactobacillus	Firmicutes	Bacilli	Lactobacillales	Lactobacillaceae	Ligilactobacillus	Ligilactobacillus salivarius	BCRC 14759	99.16	GAM	facultative anaerobe	202303	Wenchang chicken
CMLH346	W87	Bacteria;Firmicutes;Bacilli;Lactobacillales;Lactobacillaceae;Ligilactobacillus	Firmicutes	Bacilli	Lactobacillales	Lactobacillaceae	Ligilactobacillus	Ligilactobacillus salivarius	BCRC 14759	99.88	GAM	facultative anaerobe	202303	Wenchang chicken
CMLH347	W88	Bacteria;Firmicutes;Bacilli;Lactobacillales;Lactobacillaceae;Ligilactobacillus	Firmicutes	Bacilli	Lactobacillales	Lactobacillaceae	Ligilactobacillus	Ligilactobacillus salivarius	BCRC 14759	99.41	GAM	facultative anaerobe	202303	Wenchang chicken
CMLH348	W89	Bacteria;Firmicutes;Bacilli;Lactobacillales;Lactobacillaceae;Limosilactobacillus	Firmicutes	Bacilli	Lactobacillales	Lactobacillaceae	Limosilactobacillus	Limosilactobacillus ingluviei	DSM 15946	99.64	GAM	facultative anaerobe	202302	Wenchang chicken
CMLH349	W90	Bacteria;Firmicutes;Bacilli;Lactobacillales;Lactobacillaceae;Ligilactobacillus	Firmicutes	Bacilli	Lactobacillales	Lactobacillaceae	Ligilactobacillus	Ligilactobacillus salivarius	BCRC 14759	99.51	GAM	facultative anaerobe	202303	Wenchang chicken
CMLH350	W91	Bacteria;Firmicutes;Bacilli;Lactobacillales;Lactobacillaceae;Ligilactobacillus	Firmicutes	Bacilli	Lactobacillales	Lactobacillaceae	Ligilactobacillus	Ligilactobacillus salivarius	BCRC 14759	99.88	GAM	facultative anaerobe	202302	Wenchang chicken
CMLH351	W92	Bacteria;Firmicutes;Bacilli;Lactobacillales;Lactobacillaceae;Ligilactobacillus	Firmicutes	Bacilli	Lactobacillales	Lactobacillaceae	Ligilactobacillus	Ligilactobacillus salivarius	BCRC 14759	100	GAM	facultative anaerobe	202303	Wenchang chicken
CMLH352	W93	Bacteria;Firmicutes;Bacilli;Lactobacillales;Lactobacillaceae;Ligilactobacillus	Firmicutes	Bacilli	Lactobacillales	Lactobacillaceae	Ligilactobacillus	Ligilactobacillus salivarius	BCRC 14759	99.87	GAM	facultative anaerobe	202303	Wenchang chicken
CMLH353	W94	Bacteria;Firmicutes;Bacilli;Lactobacillales;Lactobacillaceae;Ligilactobacillus	Firmicutes	Bacilli	Lactobacillales	Lactobacillaceae	Ligilactobacillus	Ligilactobacillus salivarius	BCRC 14759	100	GAM	facultative anaerobe	202303	Wenchang chicken
CMLH354	W95	Bacteria;Firmicutes;Bacilli;Lactobacillales;Lactobacillaceae;Ligilactobacillus	Firmicutes	Bacilli	Lactobacillales	Lactobacillaceae	Ligilactobacillus	Ligilactobacillus salivarius	BCRC 14759	99.76	GAM	facultative anaerobe	202303	Wenchang chicken
CMLH355	W96	Bacteria;Firmicutes;Bacilli;Lactobacillales;Lactobacillaceae;Limosilactobacillus	Firmicutes	Bacilli	Lactobacillales	Lactobacillaceae	Limosilactobacillus	Limosilactobacillus ingluviei	DSM 15946	100	GAM	facultative anaerobe	202302	Wenchang chicken
CMLH356	W97	Bacteria;Firmicutes;Bacilli;Lactobacillales;Lactobacillaceae;Lactobacillus	Firmicutes	Bacilli	Lactobacillales	Lactobacillaceae	Lactobacillus	Lactobacillus gasseri	ATCC 33323	98.06	GAM	facultative anaerobe	202303	Wenchang chicken
CMLH357	W99	Bacteria;Firmicutes;Bacilli;Lactobacillales;Lactobacillaceae;Lactobacillus	Firmicutes	Bacilli	Lactobacillales	Lactobacillaceae	Lactobacillus	Lactobacillus crispatus	DSM 20584	99.62	GAM	facultative anaerobe	202303	Wenchang chicken
CMLH358	d133	Bacteria;Firmicutes;Bacilli;Lactobacillales;Streptococcaceae;Streptococcus	Firmicutes	Bacilli	Lactobacillales	Streptococcaceae	Streptococcus	Streptococcus alactolyticus	ATCC 43077	100	GAM	facultative anaerobe	202302	Wenchang chicken
CMLH359	Y10	Bacteria;Firmicutes;Bacilli;Bacillales;Bacillaceae;Terribacillus	Firmicutes	Bacilli	Bacillales	Bacillaceae	Terribacillus	Terribacillus goriensis	CL-GR16	69.08	GAM	obligate aerobe	202302	Danzhou chicken
CMLH360	Y111	Bacteria;Firmicutes;Bacilli;Bacillales;Bacillaceae;Bacillus	Firmicutes	Bacilli	Bacillales	Bacillaceae	Bacillus	Bacillus paralicheniformis	KJ-16	100	LB	facultative anaerobe	202303	Danzhou chicken
CMLH361	Y130	Bacteria;Firmicutes;Bacilli;Bacillales;Bacillaceae;Bacillus	Firmicutes	Bacilli	Bacillales	Bacillaceae	Bacillus	Bacillus siamensis	KCTC 13613	99.9	LB	facultative anaerobe	202303	Danzhou chicken
CMLH362	Y136	Bacteria;Firmicutes;Bacilli;Bacillales;Bacillaceae;Bacillus	Firmicutes	Bacilli	Bacillales	Bacillaceae	Bacillus	Bacillus licheniformis	ATCC 14580	87.3	LB	facultative anaerobe	202302	Danzhou chicken
CMLH363	Y147	Bacteria;Firmicutes;Bacilli;Bacillales;Bacillaceae;Heyndrickxia	Firmicutes	Bacilli	Bacillales	Bacillaceae	Heyndrickxia	Heyndrickxia oleronia	DSM 9356	99.08	GAM	facultative anaerobe	202302	Danzhou chicken
CMLH364	Y166	Bacteria;Firmicutes;Bacilli;Bacillales;Bacillaceae;Heyndrickxia	Firmicutes	Bacilli	Bacillales	Bacillaceae	Heyndrickxia	Heyndrickxia oleronia	DSM 9356	98.38	GAM	facultative anaerobe	202302	Danzhou chicken
CMLH365	Y18	Bacteria;Firmicutes;Bacilli;Bacillales;Bacillaceae;Heyndrickxia	Firmicutes	Bacilli	Bacillales	Bacillaceae	Heyndrickxia	Heyndrickxia oleronia	DSM 9356	98.76	GAM	facultative anaerobe	202302	Danzhou chicken
CMLH366	Y24	Bacteria;Firmicutes;Bacilli;Bacillales;Bacillaceae;Bacillus	Firmicutes	Bacilli;Lactobacillales;Streptococcaceae;Lactococcus	Bacillales	Bacillaceae	Bacillus	Bacillus sonorensis	NBRC 101234	91.22	LB	facultative anaerobe	202303	Danzhou chicken
CMLH367	Y26	Bacteria;Firmicutes;Bacilli;Bacillales;Bacillaceae;Niallia	Firmicutes	Bacilli	Bacillales	Bacillaceae	Niallia	Niallia circulans	ATCC 4513	99.89	GAM	facultative anaerobe	202302	Wenchang chicken
CMLH368	Y3	Bacteria;Firmicutes;Bacilli;Bacillales;Bacillaceae;Niallia	Firmicutes	Bacilli	Bacillales	Bacillaceae	Niallia	Niallia circulans	ATCC 4513	99.69	GAM	facultative anaerobe	202302	Danzhou chicken
CMLH369	Y31	Bacteria;Firmicutes;Bacilli;Bacillales;Bacillaceae;Bacillus	Firmicutes	Bacilli	Bacillales	Bacillaceae	Bacillus	Bacillus paralicheniformis	KJ-16	98.97	LB	facultative anaerobe	202303	Danzhou chicken
CMLH370	Y38	Bacteria;Firmicutes;Bacilli;Bacillales;Bacillaceae;Niallia	Firmicutes	Bacilli	Bacillales	Bacillaceae	Niallia	Niallia circulans	ATCC 4513	100	GAM	facultative anaerobe	202302	Wenchang chicken
CMLH371	Y47	Bacteria;Firmicutes;Bacilli;Bacillales;Bacillaceae;Heyndrickxia	Firmicutes	Bacilli	Bacillales	Bacillaceae	Heyndrickxia	Heyndrickxia oleronia	DSM 9356	99.39	GAM	facultative anaerobe	202302	Danzhou chicken
CMLH372	Y62	Bacteria;Firmicutes;Bacilli;Bacillales;Bacillaceae;Bacillus	Firmicutes	Bacilli	Bacillales	Bacillaceae	Bacillus	Bacillus paralicheniformis	KJ-16	100	LB	facultative anaerobe	202303	Danzhou chicken
CMLH373	Y79	Bacteria;Firmicutes;Bacilli;Bacillales;Bacillaceae;Bacillus	Firmicutes	Bacilli	Bacillales	Bacillaceae	Bacillus	Bacillus siamensis	KCTC 13613	99.9	LB	facultative anaerobe	202303	Danzhou chicken

## Sheet:  Table S3
Table S3 Candidates for novel species ( NCBI database )
Sample No.	Isolate ID	Taxonomy	Organism	Identity, %	16S rRNA gene sequence
CMLH108	d104	Bacteria	uncultured bacterium	99.85	GAGCGACGGCGCTATAATGCAGTAGACGCTGAGAAGGAGCTTGCTTCTTTTGGATGAGTTGCGAACGGGTGAGTAACGCG TAGGTAACCTGCCTTGTAGCGGGGGATAACTATTGGAAACGATAGCTAATACCGCATAATAGCTTTTGACACATGTTAGA AGCTTGAAAGATGCAATTGCATCACTACGAGATGGACCTGCGTTGTATTAGCTAGTAGGTAGGGTAACGGCCTACCTAGG CGACGATACATAGCCGACCTGAGAGGGTGATCGGCCACACTGGGACTGAGACACGGCCCAGACTCCTACGGGAGGCAGCA GTAGGGAATCTTCGGCAATGGGGGCAACCCTGACCGAGCAACGCCGCGTGAGTGAAGAAGGTTTTCGGATCGTAA…
CMLH128	d132	Bacteria	uncultured bacterium	99.71	GCCGAGGCGGCTCTATAATGCAAGTAGACGCTGAGAAGGAGCTTGCTTCTTTTGGATGAGTTGCGAACGGGTGAGTAACG CGTAGGTAACCTGCCTTGTAGCGGGGGATAACTATTGGAAACGATAGCTAATACCGCATAACAGCTTTTGACACATGTTA GAAGCTTGAAAGATGCAATTGCATCACTACGAGATGGACCTGCGTTGTATTAGCTAGTAGGTAGGGTAACGGCCTACCTA GGCGACGATACATAGCCGACCTGAGAGGGTGATCGGCCACACTGGGACTGAGACACGGCCCAGACTCCTACGGGAGGCAG CAGTAGGGAATCTTCGGCAATGGGGGCAACCCTGACCGAGCAACGCCGCGTGAGTGAAGAAGGTTTTCGGATCGT…
CMLH130	d134	Bacteria	uncultured bacterium	99.7	TGGCATGCGCTCTATACATGCAGTAGAACGCTGAGAAGGAGCTTGCTTCTTTTGGATGAGTTGCGAACGGGTGAGTAACG CGTAGGTAACCTGCCTTGTAGCGGGGGATAACTATTGGAAACGATAGCTAATACCGCATAACAGCTTTTGACACATGTTA GAAGCTTGAAAGATGCAATTGCATCACTACGAGATGGACCTGCGTTGTATTAGCTAGTAGGTAGGGTAACGGCCTACCTA GGCGACGATACATAGCCGACCTGAGAGGGTGATCGGCCACACTGGGACTGAGACACGGCCCAGACTCCTACGGGAGGCAG CAGTAGGGAATCTTCGGCAATGGGGGCAACCCTGACCGAGCAACGCCGCGTGAGTGAAGAAGGTTTTCGGATCGT…
CMLH136	d140	Bacteria	uncultured bacterium	100	TTCGTCGGCTCTATACATGCAAGTCGACGCCTCTTTTTCCACCGGAGCTTGCTCCATCGGAAAAAGAGGAGTGGCGAACG GGTGAGTAACACGTGGGTAACCTGCCCATCAGAAGGGGATAACACTTGGAAACAGGTGCTAATACCGTATAACAATCGAA ACCGCATGGTTTCGATTTGAAAGGCGCTTTCGGGTGTCGCTGATGGATGGACCCGCGGTGCATTAGCTAGTTGGTGAGGT AACGGCTCACCAAGGCGACGATGCATAGCCGACCTGAGAGGGTGATCGGCCACATTGGGACTGAGACACGGCCCAAACTC CTACGGGAGGCAGCAGTAGGGAATCTTCGGCAATGGACGAAAGTCTGACCGAGCAACGCCGCGTGAGTGAAGAAG…
CMLH307	W22	Bacteria	uncultured bacterium	94.43	AAGGGCAGGGGCTGCTATACATGCAGTCGGACGCATCACGCAAGTGATGAGTGGCGAACGGGTGAGTAATACATAAGGAACCTGGCCCTGCGAGGGGGATAACTGCTGGAAACGGCAGCTAAGACCGCATAGGCCCTGCAGTCGCATGAATGCAGGGTTAAATATCCTACGGGATAGCGGAGGGATGGACTTATGGCGCATTAGCTAGTTGGCAGGGTAACGGCCTACCAAGGCGACGATGCGTAGCCGACCTGAGAGGGTGGACGGCCACACTGGGACTGAGACACGGCCCAGACTCCTACGGGAGGCAGCAGTAGGGAATTTTCGGCAATGGGCGAAAGCCTGACCGAGCAACGCCGCGTGAAGGAGGAAGTGCTTCGGCATGTAAACTTCTGTTAT…
CMLH116	d115	Bacteria	uncultured bacterium	100	CACGAACGGCGCTATAATGCAGTAGACGCTGAGAAGGAGCTTGCTTCTTTTGGATGAGTTGCGAACGGGTGAGTAACGCG TAGGTAACCTGCCTTGTAGCGGGGGATAACTATTGGAAACGATAGCTAATACCGCATAACAGCTTTTGACACATGTTAGA AGCTTGAAAGATGCAATTGCATCACTACGAGATGGACCTGCGTTGTATTAGCTAGTAGGTAGGGTAACGGCCTACCTAGG CGACGATACATAGCCGACCTGAGAGGGTGATCGGCCACACTGGGACTGAGACACGGCCCAGACTCCTACGGGAGGCAGCA GTAGGGAATCTTCGGCAATGGGGGCAACCCTGACCGAGCAACGCCGCGTGAGTGAAGAAGGTTTTCGGATCGTAA…

## Sheet: Table S4
Table S4 Inhibition zone diameters of isolates against three pathogenic bacteria
Sample No.	Species	Inhibition zone, mm			Breed
		S. Typhimurium	C. perfringens	E. coli
CMLH125	Bacillus siamensis	26.05 ± 0.65	12.24 ± 0.51	-	Danzhou chicken
CMLH112	Ligilactobacillus salivarius	24.20 ± 0.34	-	16.54 ± 0.19	Danzhou chicken
CMLH124	Bacillus cabrialesii	22.68 ± 0.59	15.60 ± 1.15	-	Danzhou chicken
CMLH160	Bacillus siamensis	20.90 ± 0.62	-	-	Danzhou chicken
CMLH103	Bacillus siamensis	20.75 ± 0.85	-	-	Danzhou chicken
CMLH164	Bacillus siamensis	20.45 ± 0.94	13.44 ± 1.35	12.24 ± 0.80	Danzhou chicken
CMLH168	Ligilactobacillus salivarius	20.33 ± 0.53	-	-	Danzhou chicken
CMLH129	Bacillus siamensis	20.03 ± 0.88	-	10.64 ± 0.83	Wenchang chicken
CMLH165	Micrococcus luteus	19.80 ± 0.74	11.91 ± 0.53	12.58 ± 1.08	Danzhou chicken
CMLH109	Lactobacillus crispatus	19.29 ± 0.32	14.11 ± 0.32	14.43 ± 2.49	Wenchang chicken
CMLH211	Lactobacillus crispatus	19.28 ± 0.38	12.56 ± 0.28	13.70 ± 0.68	Wenchang chicken
CMLH106	Lactobacillus gasseri	19.09 ± 0.54	13.72 ± 0.85	12.88 ± 0.17	Wenchang chicken
CMLH110	Lactobacillus gallinarum	18.90 ± 0.22	24.65 ± 1.31	14.89 ± 0.77	Wenchang chicken
CMLH181	Bacillus velezensis	18.70 ± 0.82	-	11.88 ± 1.59	Danzhou chicken
CMLH374	Bacillus siamensis	18.50 ± 0.71	-	11.80 ± 0.81	Danzhou chicken
CMLH360	Terribacillus goriensis	18.48 ± 1.28	-	-	Danzhou chicken
CMLH312	Bacillus siamensis	18.10 ± 0.66	-	-	Wenchang chicken
CMLH259	Bacillus siamensis	18.09 ± 0.73	13.08 ± 0.55	12.43 ± 0.29	Wenchang chicken
CMLH163	Bacillus cabrialesii	17.40 ± 0.60	10.38 ± 1.11	12.90 ± 0.55	Danzhou chicken
CMLH267	Massilimicrobiota timonensis	17.28 ± 0.32	-	-	Wenchang chicken
CMLH209	Limosilactobacillus ingluviei	17.22 ± 0.26	16.81 ± 0.39	-	Wenchang chicken
CMLH210	Lactobacillus delbrueckii subsp.delbrueckii	15.65 ± 0.54	-	-	Wenchang chicken
CMLH162	Bacillus cabrialesii	15.53 ± 1.31	-	12.42 ± 0.41	Danzhou chicken
CMLH216	Lactobacillus gasseri	15.30 ± 0.45	12.58 ± 0.33	11.35 ± 0.72	Wenchang chicken
CMLH201	Bacillus siamensis	14.50 ± 1.13	13.34 ± 0.34	-	Wenchang chicken
CMLH365	Heyndrickxia oleronia	12.90 ± 0.13	-	-	Danzhou chicken
CMLH313	Enterococcus mundtii	11.36 ± 1.06	-	-	Wenchang chicken
CMLH362	Bacillus siamensis	-	14.04 ± 0.72	-	Danzhou chicken
CMLH220	Lactobacillus crispatus	-	22.22 ± 1.12	11.52 ± 1.05	Wenchang chicken
Control	GAM/LB/MRS	-	-	-	-
	AMP	21.30 ± 0.36	26.92 ± 1.52	14.12 ± 0.38	-

## Sheet: Table S5
Table S5 Number of predicted genes encoding CAZymes in the six strains
Sample No.	Number of genes
	GHs	GTs	CEs	CBM	AAs	PLs
CMLH106	55	52	5	19	1	-
CMLH109	71	49	3	11	3	-
CMLH110	64	45	3	10	-	-
CMLH112	55	52	5	19	1	-
CMLH124	118	119	40	46	12	8
CMLH125	143	124	45	57	8	20
Note：GH, glycoside hydrolase. GT, glycosyl transferase. CE, carbohydrate esterase. CBM, carbohydrate-binding module. AA, auxiliary activity. PL, polysaccharide lyase. “-” indicates no genes were detected.

## Sheet: Table S6
Table S6 Predicted antimicrobial peptides in six strains
Sample No.	Antimicrobial peptide ID	Class	Predictive value
CMLH106	INLNJIJO_00728	Active	0. 990
	INLNJIJO_01120	Active	0. 985
	INLNJIJO_00445	Active	0. 979
	INLNJIJO_00625	Active	0. 958
	INLNJIJO_01263	Active	0. 919
CMLH109	NEOKACNL_01759	Active	0. 994
	NEOKACNL_01288	Active	0. 989
	NEOKACNL_01750	Active	0. 987
	NEOKACNL_01729	Active	0. 971
	NEOKACNL_01411	Active	0. 955
	NEOKACNL_00918	Active	0. 942
	NEOKACNL_00068	Active	0. 925
	NEOKACNL_01011	Active	0. 915
	NEOKACNL_00792	Active	0. 907
	NEOKACNL_01222	Active	0. 904
	NEOKACNL_01633	Active	0. 898
	NEOKACNL_01232	Active	0. 875
	NEOKACNL_01549	Active	0. 809
	NEOKACNL_01227	Active	0. 800
CMLH110	OLMILCMI_01649	Active	0. 938
	OLMILCMI_01891	Active	0. 931
	OLMILCMI_00385	Active	0. 909
	OLMILCMI_01192	Active	0. 875
	OLMILCMI_01187	Active	0. 824
CMLH112	BBBMBEMO_01349	Active	0. 993
	BBBMBEMO_00080	Active	0. 991
	BBBMBEMO_01340	Active	0. 991
	BBBMBEMO_00202	Active	0. 979
	BBBMBEMO_00213	Active	0. 979
	BBBMBEMO_00967	Active	0. 898
	BBBMBEMO_00972	Active	0. 876
	BBBMBEMO_00962	Active	0. 869
CMLH124	EPJMFKMH_02000	Active	0. 980
	EPJMFKMH_01912	Active	0. 974
	EPJMFKMH_01335	Active	0. 963
	EPJMFKMH_03351	Active	0. 957
	EPJMFKMH_00786	Active	0. 956
	EPJMFKMH_00962	Active	0. 937
	EPJMFKMH_01460	Active	0. 937
	EPJMFKMH_00025	Active	0. 933
	EPJMFKMH_02071	Active	0. 920
	EPJMFKMH_01843	Active	0. 915
	EPJMFKMH_01929	Active	0. 904
	EPJMFKMH_01168	Active	0. 903
	EPJMFKMH_03926	Active	0. 888
	EPJMFKMH_01336	Active	0. 884
	EPJMFKMH_01458	Active	0. 841
	EPJMFKMH_01284	Active	0. 826
CMLH125	JIPPMBKB_02856	Active	0. 984
	JIPPMBKB_02614	Active	0. 980
	JIPPMBKB_02705	Active	0. 975
	JIPPMBKB_00211	Active	0. 952
	JIPPMBKB_00685	Active	0. 937
	JIPPMBKB_02059	Active	0. 927
	JIPPMBKB_00627	Active	0. 924
	JIPPMBKB_02774	Active	0. 915
	JIPPMBKB_00358	Active	0. 896
	JIPPMBKB_03788	Active	0. 888
	JIPPMBKB_02688	Active	0. 877
	JIPPMBKB_02831	Active	0. 872
	JIPPMBKB_03672	Active	0. 866
	JIPPMBKB_04043	Active	0. 864
	JIPPMBKB_02102	Active	0. 862
	JIPPMBKB_00309	Active	0. 826
	JIPPMBKB_02297	Active	0. 818
	JIPPMBKB_00823	Active	0. 814
	JIPPMBKB_00963	Active	0. 813
	JIPPMBKB_02325	Active	0. 801

## Sheet: Table S7
Table S7 Predicted secondary metabolite biosynthetic gene clusters in CMLH124 and CMLH125
Region	Gene cluster type	Length, bp	Most similar known cluster	Identily, %
CMLH124
1.1	NRP-metallophore, NRPS, RiPP-like	73,714-125,507	bacillibactin	100
1.2	other	638,307-679,725	bacilysin	100
3.1	NRPS, betalactone, transAT-PKS	1-87,774	fengycin	80
3.2	transAT-PKS, NRPS, T3PKS	143,227-253,338	bacillaene	100
6.1	transAT-PKS	153,012-241,316	macrolactin	100
CMLH125
3.1	CDPS	90,876-111,622	pulcherriminic acid	100
3.2	NRP-metallophore, NRPS	389,142-440920	bacillibactin	100
4.1	other	325,784-367,202	bacilysin	100
4.2	sactipeptide	370,212-391,825	subtilosin A	100
5.1	transAT-PKS, PKS-like, NRPS	240,644-355,433	bacillaene	100
7.1	NRPS, betalactone, transAT-PKS	59,482-189,659	fengycin	100

## Sheet: Table S8 
Table S8 Composition and nutrient level of experimental diets
Items	Content, %
Feed ingredient
Corn (Class II 7. 8% crude protein)	56.2
Soybean meal (Class III 44% crude protein)	34.75
Soybean oil	2.54
Corn gluten meal (63.5% crude protein)	2.5
Calcium hydrogen phosphate	1.99
Limestone	0.79
Sodium chloride	0.35
DL-Methionine	0.23
Mineral premix1	0.2
Choline chloride (50%)	0.2
L-Lysine hydrochloride (78%)	0.18
Vitamin premix2	0.03
Antioxidant	0.03
Total	100
Nutrient level3
Metabolizable energy, Mcal/kg	2.95
Crude protein	21.14
Lysine	1.2
Methionine	0.55
Threonine	0.81
Tryptophan	0.21
Calcium	1
Available phosphorus	0.45
1The mineral premix provided the following per kologram of diet: Mn 120 mg, Zn 110 mg, Fe 80 mg, Cu 16 mg, I 1.5 mg, Co 0.5 mg, Se 0.3 mg.
2The vitamin premix provided the following per kologram of diet: vitamin A 10,000 IU, vitamin D3 2,400 IU, vitamin E 20 mg, vitamin K3 2 mg, vitamin B1 2 mg, vitamin B2 6.4 mg, vitamin B6 3 mg, vitamin B12 0.02 mg, pantothenic acid 10 mg, niacinamide 30 mg, folic acid 1 mg, biotin 0.1 mg.
3Nutritional levels are calculated values.

## Sheet: Table S9
Table S9 Target gene primer sequence
Gene	Primer sequences (5'-3')
MUC2	F: TTCATGATGCCTGCTCTTGTG
	R: CCTGAGCCTTGGTACATTCTTGT
ZO-1	F: CTTCAGGTGTTTCTCTTCCTCCTC
	R: CTGTGGTTTCATGGCTGGATC
